# Supplementary material for: Genome-wide identification and expression profiling of serine proteases and homologs in the diamondback moth, Plutella xylostella (L.)
Source: BMC Genomics. 2015 Dec 10;16:1054. doi: 10.1186/s12864-015-2243-4 (PMC4676143; doi:10.1186/s12864-015-2243-4)
Supplement: Additional file 1: Table S1. — Description of serine protease (SP) and serine protease homolog (SPH) genes in P. xylostella. (XLSX 38 kb) [file 12864_2015_2243_MOESM1_ESM.xlsx]

## Sheet: Sheet1
Additional file 1: Table S1. Description of serine protease (SP) and serine protease homolog (SPH) genes in P. xylostella.
Gene name	Gene IDa	Size(aa)	Locus/orientation	Gene size (bp)	Exon	Signal peptide and N’residues	Activation siteb	Enzyme specificityc	Domaind	Blast hit	Speciese	predicted functionf
PxTry1	Px001031	310	scaf_111/-	3358	5	no	GDDK^IVGG	T (DGG)	SP	XP_013201030	A. transitella	Trypsin
PxTry2	Px002442	252	scaf_138/-	1401	4	1-17 (A)	ASNR^IVGG	T (DGG)	SP	AFO68329	H. virescens	Trypsin
PxTry3	Px002587*	266	scaf_14/+	1649	4	1-15 (A)	RQQR^IVGG	T (DGG)	SP	AFO68325	H. virescens	Trypsin
PxTry4	Px002860*	279	scaf_144/-	4798	3	1-21 (S)	QSQR^IVGG	T (DGG)	SP	AFO68325	H. virescens	Trypsin
PxTry5	Px002861*	264	scaf_144+	1759	4	1-15 (A)	QSQR^IVGG	T (DGG)	SP	XP_013190915	A. transitella	Trypsin
PxTry6	Px003000	341	scaf_147/+	4837	6	1-19 (G)	TRRR^IVGG	T (DGG)	SP	XP_013188121	A. transitella	Trypsin
PxTry7	Px003545	261	scaf_156/-	3799	4	no	NNMK^IVGG	T (DGG)	SP	AFO68329	H. virescens	Trypsin
PxTry8	Px005238	258	scaf_194/+	1515	4	1-17 (A)	TSLR^IVGG	T (DGG)	SP	XP_013133128	P. polytes	Trypsin
PxTry9	Px005239*	258	scaf_194/+	1316	4	1-18 (A)	TSQR^IVGG	T (DGG)	SP	XP_013133128	P. polytes	Trypsin
PxTry10	Px005240*	260	scaf_194/+	1680	4	1-17 (A)	TPQR^IVGG	T (DGG)	SP	XP_013133128	P. polytes	Trypsin
PxTry11	Px005241*	247	scaf_194/+	1284	3	no	NPQR^IVGG	T (DGG)	SP	XP_013133137	P. polytes	Trypsin
PxTry12	Px005243*	255	scaf_194+	1330	4	1-16 (A)	NPQR^IVGG	T (DGG)	SP	XP_013133132	P. polytes	Trypsin
PxTry13	Px005765*	248	scaf_206/+	1859	3	no	TSPR^IING	T (DGG)	SP	XP_013190337	A. transitella	Trypsin
PxTry14	Px006069	265	scaf_214/+	1850	4	1-15 (A)	TQQR^IIGG	T (DGG)	SP	AFO68325	H. virescens	Trypsin
PxTry15	Px006453	341	scaf_229/-	2904	6	1-19 (G)	TRRR^IVGG	T (DGG)	SP	XP_013188121	A. transitella	Trypsin
PxTry16	Px006625	279	scaf_232/+	3142	8	1-17 (A)	SNRR^IVGG	T (DGG)	SP	ADJ58575	H. melpomene	Trypsin
PxTry17	Px006799	290	scaf_24/+	5709	6	no	ISYR^IAGG	T (DGG)	SP	XP_013174693	P. xuthus	Trypsin
PxTry18	Px007616*	239	scaf_27/-	1903	4	no	SQQR^IVGG	T (DGG)	SP	XP_013133132	P. polytes	Trypsin
PxTry19	Px007617*	260	scaf_27/-	1690	4	1-16 (A)	NQQR^IVGG	T (DGG)	SP	XP_013133132	P. polytes	Trypsin
PxTry20	Px007618*	252	scaf_27/-	1726	4	1-16 (A)	SQQR^IVGG	T (DGG)	SP	XP_013133132	P. polytes	Trypsin
PxTry21	Px007619*	255	scaf_27/-	1670	4	1-16 (A)	NPQR^IVGG	T (DGG)	SP	XP_013133132	P. polytes	Trypsin
PxTry22	Px007621*	255	scaf_27/-	1399	4	1-16 (A)	NPQR^IVGG	T (DGG)	SP	XP_013133132	P. polytes	Trypsin
PxTry23	Px009524	299	scaf_338/+	1969	4	no	STRR^IVRG	T (DGG)	SP	XP_013161664	P. xuthus	Trypsin
PxTry24	Px009565	267	scaf_34/+	5903	5	1-15 (A)	TQQR^IIGG	T (DGG)	SP	AFO68325	H. virescens	Trypsin
PxTry25	Px011043	269	scaf_41/-	811	1	no	?	T (DGG)	SP	XP_013174764	P. xuthus	Trypsin
PxTry26	Px012329	360	scaf_481/-	4856	10	no	LSHY^IING	T (DGG)	SP	XP_013143864	P. polytes	Trypsin
PxTry27	Px013056	327	scaf_522/-	2316	5	1-18 (G)	STRR^IVRG	T (DGG)	SP	XP_013190449	A. transitella	Trypsin
PxTry28	Px013377*	272	scaf_545/-	2309	4	1-18 (A)	PSNF^IIGG	T (DGG)	SP	XP_013186268	A. transitella	Trypsin
PxTry29	Px015275*	252	scaf_ 7/-	5178	4	1-16 (A)	NPQR^IVGG	T (DGG)	SP	XP_013133132	P. polytes	Trypsin
PxTry30	Px015277*	255	scaf_7/-	1643	4	1-16 (A)	NPQR^IVGG	T (DGG)	SP	XP_013133137	P. polytes	Trypsin
PxTry31	Px015278*	254	scaf_7/-	1721	4	no	TPQK^IVGG	T (DGG)	SP	XP_013133128	P. polytes	Trypsin
PxTry32	Px015280	260	scaf_7/-	1586	4	1-21 (A)	TSQR^IVGG	T (DGG)	SP	AAA84423	C. fumiferana	Trypsin
PxTry33	Px015403	248	scaf_71/-	2146	4	no	EHNK^IVGG	T (DGG)	SP	AIR09757	A. argillacea	Trypsin
PxTry34	Px016053*	321	scaf_76/+	20945	5	no	PNNY^IIGG	T (DGG)	SP	XP_013165872	P. xuthus	Trypsin
PxTry35	Px016055*	258	scaf_76/+	2462	5	1-18 (A)	PTNR^IVGG	T (DGG)	SP	EHJ68881	D. plexippus	Trypsin
PxTry36	Px016056*	255	scaf_76/-	2308	4	1-16 (A)	RTNR^IVGG	T (DGG)	SP	AAT95347	S. nonagrioides	Trypsin
PxTry37	Px016058*	454	scaf_76/-	10856	7	no	RSDR^IVGG	T (DGG)	SP	KOB69233	O. brumata	Trypsin
PxTry38	Px016895	265	scaf_85/+	5955	5	1-22 (C)	TGGK^IVGG	T (DGG)	SP	XP_013175447	P. xuthus	Trypsin
PxChy1	Px003546	240	scaf_156/-	4244	4	no	EHNK^IVGG	C (SGG)	SP	AIR09757	A. argillacea	Chymotrypsin
PxChy2	Px007674*	341	scaf_271/-	4100	7	1-19 (G)	SASR^IVAG	C (SGS)	SP	AFW03964	D. saccharalis	Chymotrypsin
PxChy3	Px007677*	332	scaf_271/-	3207	8	1-19 (G)	GASR^VVAG	C (SGS)	SP	AFM28256	H. virescens	Chymotrypsin
PxChy4	Px007901*	531	scaf_280/-	5225	9	1-16 (A)	EATR^IVGG	C (GGA)	SP	XP_012547492	B. mori	Chymotrypsin
PxChy5	Px007902*	303	scaf_280/-	3368	5	1-16 (A)	EATR^IVGG	C (GGA)	SP	CAA72966	H. armigera	Chymotrypsin
PxChy6	Px007903	521	scaf_280/-	4664	9	1-16 (A)	EATR^IVGG	C (GGA)	SP	XP_012547492	B. mori	Chymotrypsin
PxChy7	Px009566*	702	scaf_34/-	20908	11	1-16 (A)	VQQR^IVGG	C (TGS)	SP	KOB76086	O. brumata	Chymotrypsin
PxChy8	Px013146	305	scaf_53/-	24707	5	no	VGVY^IIGG	C (AGA)	SP	AFO68329	H. virescens	Chymotrypsin
PxCLIP1	Px000402	407	scaf_102/-	13041	11	1-18 (C)	LGQY^IIGG	T (DGG)	clip/SP	XP_012550963	B. mori	similar to MsHP6
PxCLIP2	Px001556	369	scaf_1207/+	5130	7	no	DGDR^LIGG	T (DGG)	clip/SP	XP_013139213	P. polytes	easter-like
PxCLIP3	Px001667	349	scaf_123/-	8553	8	1-18 (S)			clip/SPH	XP_004928225	B. mori	easter-like
PxCLIP4	Px001833*	382	scaf_127/+	6569	7	1-17 (A)	NGDR^IYGG	T (DGG)	clip/SP	EHJ68881	D. plexippus	PAP1
PxCLIP5	Px003670	354	scaf_16/-	4658	8	1-21 (G)	DGNR^IVGG	T (DGG)	clip/SP	NP_001298350	P. polytes	easter-like
PxCLIP6	Px003671	444	scaf_16/-	2728	9	no	DGDR^LIGG	T (DGG)	clip/SP	XP_013139213	P. polytes	easter-like
PxCLIP7	Px005657	706	scaf_202/-	6343	7	no	EGGR^IVGG	T (DGG)	clip/SP	XP_013147372	P. polytes	similar to BmSP96
PxCLIP8	Px005666	363	scaf_202/+	8043	8	no	SLGR^VVGG	T (DGG)	clip/SP	NP_001036891	B. mori	similar to BmSPH125 and MsHP17
PxCLIP9	Px010912	423	scaf_402/+	15138	4	no	FTNK^VAGG	T (DGG)	clip/SP	XP_013138646	P. polytes	venom protease-like
PxCLIP10	Px011499	311	scaf_437/-	4028	8	no			clip/SPH	XP_013164336	P. xuthus	Persephone-like
PxCLIP11	Px012001*	543	scaf_467/-	22715	11	no	QGNR^IFGG	T (DGG)	2clip/SP	NP_001299566	P. xuthus	PAP3
PxCLIP12	Px013162	415	scaf_53/+	6510	9	1-22 (S)			clip/SPH	XP_004922188	B. mori	Snake-like
PxCLIP13	Px013909	383	scaf_594/+	10832	8	1-20 (C)	SLGR^VVGG	T (DGG)	clip/SP	NP_001036891	B. mori	similar to BmSPH125 and MsHP17
PxNudel	Px003732	1960	scaf_16/-	17294	25	no	?	T (DGG)	LDLA/SP	XP_013190169	A. transitella	Nudel-like
PxGd	Px006975	645	scaf_247/-	15915	10	1-23 (S)	ATAE^LTSA	? (GSN)	SP	XP_013184191	A. transitella	Gd-like
Pxstubble1	Px004167	758	scaf_167/-	10611	16	no			SPH	XP_013191011	A. transitella	stubble-like
Pxstubble2	Px004168	696	scaf_167/-	23173	14	1-23 (Q)			SPH	XP_013147327	P. polytes	stubble-like
Pxstubble3	Px005947	535	scaf_210/-	8664	7	no	PETR^IMGG	T (DGG)	SP	KOB75680	O. brumata	stubble-like
Pxstubble4	Px010313	1068	scaf_377/-	29690	9	no	PEAR^IVGG	T (DGG)	SP	XP_011561695	B. mori	stubble-like
Pxstubble5	Px011097	259	scaf_413/+	5092	4	no	YTED^LITG	T (DGG)	SP	XP_013176357	P. xuthus	stubble-like
Pxstubble6	Px013864	548	scaf_59/-	10422	11	no	LQKR^IIGG	T (DGG)	SP	XP_004933266	B. mori	stubble-like
Pxstubble7	Px013865	754	scaf_59/+	55560	6	1-24 (A)			SPH	XP_013136669	P. polytes	stubble-like
Pxstubble8	Px017504	431	scaf_93/-	5485	9	no	LQKR^IIGG	T (DGG)	SP	XP_004933266	B. mori	stubble-like
PxSP-like 1	Px000771*	233	scaf_108/-	3308	5	no	?	? (GAV)	SP	XP_013175871	P. xuthus	Trypsin homolog
PxSP-like 2	Px001208	320	scaf_114/+	2226	3	no	LEGK^VVGG	? (Y?Y)	SP	EHJ78353	D. plexippus	Trypsin homolog
PxSP-like 3	Px001509	268	scaf_12/+	9726	7	no	?	? (DGV)	SP	XP_013185397	A. transitella	Trypsin homolog
PxSP-like 4	Px002441*	261	scaf_138/-	1556	4	1-17 (A)	ASNR^IVGG	? (GHS)	SP	AAT95347	S. nonagrioides	Trypsin homolog
PxSP-like 5	Px002586*	269	scaf_14/+	3561	4	1-15 (A)	AQQR^IVGG	? (SSG)	SP	AFO68325	H. virescens	Trypsin homolog
PxSP-like 6	Px002589*	253	scaf_14/+	1396	4	no	PQQR^IVGG	? (FSG)	SP	AAT95356	S. nonagrioides	Trypsin homolog
PxSP-like 7	Px005242*	255	scaf_194/+	2335	4	1-16 (A)	NPQR^IVGG	? (DGS)	SP	XP_013133132	P. polytes	Trypsin homolog
PxSP-like 8	Px005244*	234	scaf_194/+	2482	5	1-16 (A)	SQQR^IVGG	? (?GG)	SP	XP_013133132	P. polytes	Trypsin homolog
PxSP-like 9	Px005755	286	scaf_206/-	3915	5	no	LSGQ^IIGG	? (SAT)	SP	XP_013141519	P. polytes	Trypsin homolog
PxSP-like 10	Px007620*	328	scaf_27/-	1621	4	no	NPQR^IVGG	? (DGS)	SP	XP_013133137	P. polytes	Trypsin homolog
PxSP-like 11	Px008989	236	scaf_315/+	1419	4	no	?	? (GAH)	SP	AIR09766	S. frugiperda	Trypsin homolog
PxSP-like 12	Px009567*	263	scaf_34/-	1897	4	1-17 (A)	PQQR^IVGG	? (FSG)	SP	AFO68325	H. virescens	Trypsin homolog
PxSP-like 13	Px009569*	272	scaf_34/-	2836	4	no	AQQR^IVGG	? (SSG)	SP	AAT95356	S. nonagrioides	Trypsin homolog
PxSP-like 14	Px010224	602	scaf_371/+	13259	11	no	VSTR^VSSY	? (SGD)	SP	KOB72570	O. brumata	Trypsin homolog
PxSP-like 15	Px010386*	270	scaf_38/+	8991	4	1-16 (A)	PQSR^IVGG	? (QGS)	SP	XP_013133132	P. polytes	Trypsin homolog
PxSP-like 16	Px012089	303	scaf_471/+	3262	6	no	VNNR^LREI	? (GAH)	SP	AIR09766	S. frugiperda	Trypsin homolog
PxSP-like 17	Px015276*	276	scaf_ 7/-	1999	4	1-16 (G)	NPQR^IVGG	? (DGS)	SP	XP_013133137	P. polytes	Trypsin homolog
PxSP-like 18	Px015905	303	scaf_75/-	2177	5	1-19 (G)	TRRR^IVGG	? (DV?)	SP	XP_013188121	A. transitella	Trypsin homolog
PxSP-like 19	Px016054*	271	scaf_76/+	2208	5	1-18 (A)	PTTF^IVGG	? (DGA)	SP	AIR09757	A. argillacea	Trypsin homolog
PxSP-like 20	Px016057*	271	scaf_76/-	2308	4	no	LDPK^LRGN	? (EAG)	SP	AIR09757	A. argillacea	Trypsin homolog
PxSP-like 21	Px017686	280	scaf_95/+	13116	5	no	LSGQ^IIGG	? (SAT)	SP	XP_013141519	P. polytes	Trypsin homolog
PxSP-like 22	Px000191	396	scaf_ 10/+	21756	7	1-22 (S)			SPH	XP_013162087	P. xuthus	Trypsin homolog
PxSP-like 23	Px001360	430	scaf_ 1174/-	4278	8	no			SPH	KOB66887	O. brumata	Trypsin homolog
PxSP-like 24	Px001804#	193	scaf_126/-	1142	2	no			SPH	AFO68325	H. virescens	Trypsin homolog
PxSP-like 25	Px001930	269	scaf_129/+	14496	3	no			SPH	AFO68329	H. virescens	Trypsin homolog
PxSP-like 26	Px002156#	235	scaf_ 1316/-	2472	6	no			SPH	XP_013185397	A. transitella	Trypsin homolog
PxSP-like 27	Px002588*	270	scaf_14/+	1539	4	1-16 (A)	GHQR^IVGG	? (DGF)	SP	AAT95356	S. nonagrioides	Trypsin homolog
PxSP-like 28	Px002839	265	scaf_143/-	4516	5	1-22 (C)			SPH	XP_013175447	P. xuthus	Trypsin homolog
PxSP-like 29	Px002865*	271	scaf_ 144/-	2223	4	1-16 (A)			SPH	AFO68325	H. virescens	Trypsin homolog
PxSP-like 30	Px002866*	278	scaf_ 144/-	3802	4	no			SPH	AAF74732	A. ipsilon	Trypsin homolog
PxSP-like 31	Px003816	377	scaf_ 16/-	14090	8	no			SPH	EHJ72240	D. plexippus	Trypsin homolog
PxSP-like 32	Px005237	224	scaf_194/+	1716	2	1-21 (A)			SPH	AFW03963	D. saccharalis	Trypsin homolog
PxSP-like 33	Px005936	287	scaf_21/-	2204	5	1-16 (A)			SPH	AFO68325	H. virescens	Trypsin homolog
PxSP-like 34	Px006572*	347	scaf_230/+	8163	5	no			SPH	AFO68329	H. virescens	Trypsin homolog
PxSP-like 35	Px006767	351	scaf_239/-	1056	1	no			SPH	XP_013196591	A. transitella	Trypsin homolog
PxSP-like 36	Px007227	255	scaf_254/-	1378	5	no			SPH	AIR09759	A. argillacea	Trypsin homolog
PxSP-like 37	Px007789#	306	scaf_ 277/-	24376	7	no			SPH	XP_013189667	A. transitella	Trypsin homolog
PxSP-like 38	Px007928	362	scaf_ 281/-	3062	7	1-22 (A)			SPH	XP_013161445	P. xuthus	Trypsin homolog
PxSP-like 39	Px007931	732	scaf_ 281/-	3079	7	no			SPH	EHJ72240	D. plexippus	Trypsin homolog
PxSP-like 40	Px008830*	284	scaf_ 31/+	3262	5	1-16 (A)			SPH	AFO68325	H. virescens	Trypsin homolog
PxSP-like 41	Px008988	312	scaf_315/+	15066	5	no			SPH	AIR09759	A. argillacea	Trypsin homolog
PxSP-like 42	Px009088	254	scaf_32/-	3866	7	no			SPH	XP_013146533	P. polytes	Trypsin homolog
PxSP-like 43	Px009286*	264	scaf_329/-	2168	4	1-15 (A)	QHQR^IVGG	? (DGF)	SP	XP_013190915	A. transitella	Trypsin homolog
PxSP-like 44	Px009287*	239	scaf_329/+	2531	3	no			SPH	AFO68325	H. virescens	Trypsin homolog
PxSP-like 45	Px009488	281	scaf_337/-	1089	2	no			SPH	XP_013143044	P. polytes	Trypsin homolog
PxSP-like 46	Px009637*	258	scaf_343/-	1654	4	no			SPH	AFO68325	H. virescens	Trypsin homolog
PxSP-like 47	Px009638*	265	scaf_343/-	2150	4	1-15 (A)			SPH	XP_013190915	A. transitella	Trypsin homolog
PxSP-like 48	Px009639*	267	scaf_343/-	2246	5	1-15 (A)			SPH	AAF74733	A. ipsilon	Trypsin homolog
PxSP-like 49	Px010223	242	scaf_371/+	3742	5	no			SPH	AIR09766	S. frugiperda	Trypsin homolog
PxSP-like 50	Px010225	326	scaf_371/+	6564	5	no			SPH	AIR09759	A. argillacea	Trypsin homolog
PxSP-like 51	Px010488#	199	scaf_387/+	1468	4	no			SPH	KPJ04582	P. xuthus	Trypsin homolog
PxSP-like 52	Px010489#	191	scaf_387/-	3861	4	no			SPH	AIR09766	S. frugiperda	Trypsin homolog
PxSP-like 53	Px010971#	221	scaf_407/+	1227	4	no			SPH	EHJ78501	D. plexippus	Trypsin homolog
PxSP-like 54	Px010972#	231	scaf_407/-	19155	4	no			SPH	EHJ78501	D. plexippus	Trypsin homolog
PxSP-like 55	Px010973	371	scaf_407/-	9163	10	no			SPH	AIR09766	S. frugiperda	Trypsin homolog
PxSP-like 56	Px010975	240	scaf_407/+	5549	7	1-14 (G)	?		SPH	AIR09766	S. frugiperda	Trypsin homolog
PxSP-like 57	Px010976	288	scaf_407/-	1719	5	no			SPH	AIR09766	S. frugiperda	Trypsin homolog
PxSP-like 58	Px011303	257	scaf_426/+	1984	4	1-17 (A)			SPH	AFO68329	H. virescens	Trypsin homolog
PxSP-like 59	Px011800#	169	scaf_452/+	1285	5	no			SPH	AIR09759	A. argillacea	Trypsin homolog
PxSP-like 60	Px011817	315	scaf_453/-	4014	7	no			SPH	XP_013191657	A. transitella	Trypsin homolog
PxSP-like 61	Px011886*	239	scaf_458/-	1438	3	no			SPH	AFO68325	H. virescens	Trypsin homolog
PxSP-like 62	Px011887*	202	scaf_458/+	4058	3	no			SPH	XP_013190916	A. transitella	Trypsin homolog
PxSP-like 63	Px012084	435	scaf_471/+	8751	9	1-19 (C)			SPH	AIR09766	S. frugiperda	Trypsin homolog
PxSP-like 64	Px012085#	256	scaf_471/+	2498	5	no			SPH	AIR09759	A. argillacea	Trypsin homolog
PxSP-like 65	Px012086	248	scaf_471/-	7959	5	no			SPH	AIR09766	S. frugiperda	Trypsin homolog
PxSP-like 66	Px012090#	321	scaf_471/+	20042	8	no			SPH	AIR09766	S. frugiperda	Trypsin homolog
PxSP-like 67	Px012494	271	scaf_490/+	52122	7	no			SPH	KOB71775	O. brumata	Trypsin homolog
PxSP-like 68	Px012568*	259	scaf_497/-	2014	5	1-15 (A)			SPH	XP_004929525	B. mori	Trypsin homolog
PxSP-like 69	Px012569*	260	scaf_497/-	1777	5	1-15 (A)			SPH	XP_004929525	B. mori	Trypsin homolog
PxSP-like 70	Px012570*	251	scaf_497/+	2154	5	1-15 (A)			SPH	XP_004929525	B. mori	Trypsin homolog
PxSP-like 71	Px012824	227	scaf_51/+	2127	3	no			SPH	ACB54939	H. armigera	Trypsin homolog
PxSP-like 72	Px013378#	98	scaf_545/-	857	2	no			SPH	AFO68329	H. virescens	Trypsin homolog
PxSP-like 73	Px014534	234	scaf_639/+	2754	5	no			SPH	AIR09766	S. frugiperda	Trypsin homolog
PxSP-like 74	Px014593	236	scaf_642/-	1515	5	no			SPH	AIR09759	A. argillacea	Trypsin homolog
PxSP-like 75	Px014830	338	scaf_661/+	5671	9	no			SPH	XP_013146533	P. polytes	Trypsin homolog
PxSP-like 76	Px014882*	271	scaf_67/+	2132	4	1-18 (A)			SPH	AFO68329	H. virescens	Trypsin homolog
PxSP-like 77	Px015279*	265	scaf_7/-	9867	4	1-24 (A)	TSLR^IVGG	? (GSF)	SP	XP_013133128	P. polytes	Trypsin homolog
PxSP-like 78	Px016051	256	scaf_76/-	10980	4	1-20 (A)			SPH	AFO68319	H. virescens	Trypsin homolog
PxSP-like 79	Px017308	236	scaf_901/-	1928	5	no			SPH	AIR09766	S. frugiperda	Trypsin homolog
PxSP-like 80	Px017492	246	scaf_93/-	4423	5	no			SPH	XP_012549169	B. mori	Trypsin homolog
PxSP-like 81	Px017515*	259	scaf_93/-	2422	6	1-16 (A)			SPH	AAT95347	S. nonagrioides	Trypsin homolog
PxSP-like 82	Px017701	303	scaf_95/+	11206	5	no	PANR^IVRG	? (GSF)	SP	AIR09766	S. frugiperda	Trypsin homolog
PxSP-like 83	Px005341*	304	scaf_197/-	2435	5	1-15 (A)	PLSR^IIGG	? (GAS)	SP	AFM77767	O. nubilalis	Chymotrypsin homolog
PxSP-like 84	Px006254	290	scaf_220/+	3247	7	1-20 (T)	DWER^IVGG	? (GGD)	SP	XP_013193251	A. transitella	Chymotrypsin homolog
PxSP-like 85	Px007598*	273	scaf_27/+	1950	5	1-18 (A)	PSTR^IVGG	? (GSD)	SP	CAM84318	M. sexta	Chymotrypsin homolog
PxSP-like 86	Px007599*	282	scaf_27/+	2877	5	1-18 (A)	ATNR^IVGG	? (GGD)	SP	ACB54938	H. armigera	Chymotrypsin homolog
PxSP-like 87	Px012582*	300	scaf_499/-	3222	5	1-15 (A)	PLNR^IIGG	? (GSS)	SP	AFM77768	O. nubilalis	Chymotrypsin homolog
PxSP-like 88	Px013594	261	scaf_566/+	2033	3	1-18 (S)	KTRR^IVGG	? (HRY)	SP	KOB74130	O. brumata	Chymotrypsin homolog
PxSP-like 89	Px013665*	314	scaf_571/+	2496	5	no	PVNR^IIGG	? (GAS)	SP	AFM77767	O. nubilalis	Chymotrypsin homolog
PxSP-like 90	Px001601	201	scaf_ 122/+	13872	4	no			SPH	XP_013166585	P. xuthus	Chymotrypsin homolog
PxSP-like 91	Px002512	249	scaf_ 1398/+	2447	5	1-19 (A)			SPH	AFM28248	H. virescens	Chymotrypsin homolog
PxSP-like 92	Px005554*	353	scaf_20/+	3995	5	1-18 (A)			SPH	AFM77775	O. nubilalis	Chymotrypsin homolog
PxSP-like 93	Px006570*	262	scaf_230/-	2059	4	1-18 (A)			SPH	ABR88249	H. virescens	Chymotrypsin homolog
PxSP-like 94	Px007675*#	218	scaf_271/-	1923	5	no			SPH	AFW03964	D. saccharalis	Chymotrypsin homolog
PxSP-like 95	Px007906*	326	scaf_280/-	2453	5	1-19 (A)			SPH	CAA72959	H. armigera	Chymotrypsin homolog
PxSP-like 96	Px007900*	292	scaf_280/-	2125	5	1-16 (A)	EATR^IVGG	? (GLS)	SP	AAV33658	H. punctigera	collagenase-like
PxSP-like 97	Px008946	502	scaf_313/-	8270	9	no	PNPL^VVNG	? (SST)	SP	XP_013167817	P. xuthus	axonemal-like
PxSP-like 98	Px012813*#	453	scaf_51/-	22749	8	1-20 (C)			SPH	XP_013136655	P. polytes	brain-specific serine protease 4-like
PxSP-like 99	Px008682#	160	scaf_307/-	1952	4	no			SPH	XP_013174357	P. xuthus	coagulation factor IX-like
PxSP-like 100	Px000584	283	scaf_1050/+	2118	5	no			SPH	XP_011567537	D. plexippus	coagulation factor IX-like
PxSP-like 101	Px005340*	332	scaf_197/-	2286	5	1-15 (A)	PLNR^IIGG	? (GSS)	SP	NP_001040430	B. mori	collagenase-like
PxSP-like 102	Px005342*	301	scaf_197/+	3409	5	1-16 (A)	PVHR^IVGG	? (GAS)	SP	NP_001040430	B. mori	collagenase-like
PxSP-like 103	Px007905	301	scaf_280/+	1419	5	1-16 (A)	HPSK^IVGG	? (GSS)	SP	CAA72966	H. armigera	collagenase-like
PxSP-like 104	Px007904*	256	scaf_280/-	2069	4	1-16 (A)	ASVR^VVGG	? (S?S)	SP	ADK27715	S. litura	collagenase-like
PxSP-like 105	Px009395#	268	scaf_330/-	23672	6	no			SPH	AAB94557	M. sexta	hemocyte protease-1
PxSP-like 106	Px016100	290	scaf_768/-	4384	6	no			SPH	EHJ70705	D. plexippus	pattern recognition serine proteinase precursor
PxSP-like 107	Px011101	302	scaf_413/+	5474	5	no			SPH	EHJ70705	D. plexippus	limulus clotting factor C-like
PxSP-like 108	Px009784*	609	scaf_35/+	6324	8	1-18 (A)	GVQR^IVSG	? (SVA)	SP	ADT80828	M. configurata	mucin-22-like
PxSP-like 109	Px008406	412	scaf_3/-	4640	7	no	TSGR^IVGG	? (AGG)	SP	XP_013183503	A. transitella	mucin-5AC
PxSP-like 110	Px011645	415	scaf_445/+	3138	4	no			SPH	XP_013167024	P. xuthus	ovochymase-1
PxSP-like 111	Px000103	667	scaf_10/-	19398	12	1-45 (S)			CCP/SPH	EHJ70705	D. plexippus	pattern recognition serine proteinase precursor
PxSP-like 112	Px016175	338	scaf_771/-	8198	8	1-20 (S)			SPH	XP_013165889	P. xuthus	plasma kallikrein-like
PxSP-like 113	Px006623	628	scaf_232/+	8288	14	1-14 (A)	EEPR^VVGG	? (DAG)	SP	XP_013139471	P. polytes	polyserase-2-like
PxSP-like 114	Px006587	279	scaf_231/+	1815	4	no	IDTR^ITGG	? (DSS)	SP	EHJ66449	D. plexippus	serine protease
PxSP-like 115	Px001239	351	scaf_ 115/+	1056	1	1-26 (S)			SPH	KOB72879	O. brumata	serine protease
PxSP-like 116	Px002440*	249	scaf_138/-	2791	4	1-18 (A)	ATNR^IVGG	? (GHG)	SP	EHJ68881	D. plexippus	serine protease 2
PxSP-like 117	Px009933*#	345	scaf_358/+	6064	9	1-17 (G)			SPH	ABR88240	H. virescens	serine protease
PxSP-like 118	Px006571*	255	scaf_230/-	3787	4	no			SPH	KOB69233	O. brumata	serine protease 2
PxSP-like 119	Px012048*	279	scaf_47/+	4827	5	1-18 (S)	VQRP^IVGG	? (GVS)	SP	KOB71083	O. brumata	serine protease 20
PxSP-like 120	Px017505	278	scaf_93/+	11386	6	no			SPH	XP_013136669	P. polytes	serine protease 33
PxSP-like 121	Px007601	443	scaf_27/-	4302	6	1-18 (C)	PRFH^IVGG	? (GGD)	SP	ACR15983	M. configurata	serine protease 33
PxSP-like 122	Px005339*	224	scaf_197/+	3727	7	no			SPH	EHJ67048	D. plexippus	serine protease 46
PxSP-like 123	Px013666	283	scaf_571/-	7892	7	1-16 (A)			SPH	EHJ67048	D. plexippus	serine protease 46
PxSP-like 124	Px000107*	263	scaf_10/+	4311	5	1-15 (A)			SPH	ACR15995	M. configurata	serine protease 5
PxSP-like 125	Px002864*	259	scaf_144/-	2354	4	no			SPH	ACR15995	M. configurata	serine protease 5
PxSP-like 126	Px008596	460	scaf_ 303/-	7603	11	1-18 (C)			SPH	NP_001166087	N. vitripennis	serine protease 70
PxSP-like 127	Px007357	1107	scaf_26/+	3973	5	1-20 (A)			SPH	EFA11957	T. castaneum	serine protease H82
PxSP-like 128	Px006859#	184	scaf_241/-	2228	4	no			SPH	NP_001243984	B. mori	serine protease HP21
PxSP-like 129	Px009249#	283	scaf_327/-	10508	7	no			SPH	EFA11582	T. castaneum	serine protease P100
PxSP-like 130	Px009284*	312	scaf_329/+	3018	4	no			SPH	ACR15995	M. configurata	serine protease 5
PxSP-like 131	Px009990#	290	scaf_36/+	4211	6	no			SPH	KOB69986	O. brumata	serine protease
PxSP-like 132	Px013299#	342	scaf_54/+	9083	7	no			SPH	NP_001040462	B. mori	serine proteinase
PxSP-like 133	Px014769	264	scaf_659/+	8555	6	no			SPH	NP_001040462	B. mori	serine proteinase
PxSP-like 134	Px014831	467	scaf_661/+	7236	6	1-16 (G)			SPH	ACI32835	H. armigera	serine proteinase
PxSP-like 135	Px016983	566	scaf_868/-	13844	12	1-15 (S)			SPH	NP_001040462	B. mori	serine proteinase
PxSP-like 150	Px006062	1708	scaf_214/-	27588	15	no	RWSR^VVGG	T (DGG)	LDLA/SR/SP	EHJ71121	D. plexippus	serine protease P54
PxSP-like 136	Px007664	243	scaf_271/+	732	1	1-20 (G)	LKPR^VFGG	? (VIT)	SP	XP_013200087	A. transitella	transmembrane protease serine 2-like
PxSP-like 137	Px006622	589	scaf_232/+	21964	13	no	QEIR^IVGG	? (DAG)	SP	XP_012144316	M. rotundata	transmembrane protease serine 9-like
PxSP-like 138	Px015906	296	scaf_75/+	7416	6	1-16 (S)	RGAR^VVGG	? (DLG)	SP	XP_013173786	P. xuthus	transmembrane protease serine 9-like
PxSP-like 139	Px000871	267	scaf_109/+	23019	7	no	SDYR^IVGG	? (DAG)	SP	XP_013168613	P. xuthus	transmembrane protease serine 9-like
PxSP-like 140	Px002998	397	scaf_147/-	11240	8	no	RGAR^VVGG	? (DAG)	SP	XP_013188142	A. transitella	transmembrane protease serine 9-like
PxSP-like 141	Px002999	215	scaf_147/-	9371	6	no			SPH	XP_013188142	A. transitella	transmembrane protease serine 9-like
PxSP-like 142	Px014636#	228	scaf_65/+	1860	6	no			SPH	XP_012547171	B. mori	transmembrane protease serine 9-like
PxSP-like 143	Px000458	400	scaf_103/+	5652	10	no	DEER^IVGG	? (DAG)	SP	XP_013176914	P. xuthus	transmembrane protease serine 9-like
PxSP-like 144	Px007556	706	scaf_269/-	14859	6	1-27 (S)			SPH	EHJ68024	D. plexippus	transmembrane protease-like
PxSP-like 145	Px007670	297	scaf_271/+	22682	6	no			SPH	AAB94557	M. sexta	venom protease-like
PxSP-like 146	Px007600*	561	scaf_27/+	6336	10	1-18 (A)	DNNR^IVGG	? (GGD)	SP	XP_012545636	B. mori	ovochymase-2-like
PxSP-like 147	Px017787	1278	scaf_96/-	16640	25	no	WGIS^VVGG	T (DGA)	SP	EHJ71083	D. plexippus	serine protease-like
PxSP-like 148	Px017788	278	scaf_96/+	2636	5	no	?	? (DAA)	SP	EHJ65384	D. plexippus	serine protease-like
PxSP-like 149	Px002794	740	scaf_142/-	3031	5	no	RDER^IIGG	? (ART)	SP	EHJ72217	D. plexippus	prostasin-like
PxSP-like 151	Px007622	853	scaf_ 27/+	13244	9	no			SPH	XP_013188960	A. transitella	plasminogen-like
PxSP-like 152	Px012683	692	scaf_501/+	31458	4	no	ARKR^IVGG	T (DGG)	FRI/SR/2LDLA/SP	XP_013187998	A. transitella	atrial natriuretic peptide-converting enzyme-like
a * represents the SP/SPH gene identified in 2013 when the P. xylostella genome was published. # represents partial gene (missing some exons or 5’ terminus and 3’ terminus). b ^, putative activation cleavage site; ?, no putative activation cleavage site; blank, no prediction (SPH). c Enzyme specificity was predicted based on Perona and Craik (1995) and Ross et al. (2003). T, trypsin; C, chymotryp…
