# Supplementary material for: Genome-wide identification and expression profiling of serine proteases and homologs in the diamondback moth, Plutella xylostella (L.)
Source: BMC Genomics. 2015 Dec 10;16:1054. doi: 10.1186/s12864-015-2243-4 (PMC4676143; doi:10.1186/s12864-015-2243-4)
Supplement: Additional file 2: Table S2. — The predicted amino acid sequences of 221 SPs/SPHs. (XLSX 55 kb) [file 12864_2015_2243_MOESM2_ESM.xlsx]

## Sheet: Sheet1
Additional file 2: Table S2. The predicted amino acid sequences of 221 SPs/SPHs.
Gene ID	Amino acid sequences
Px000103	MDAAAPPPPPPRRPAPVGEKLRPNTECLRLTFILLFLCCASLSDSNPFEAQDKGVWNSISHLNHVRWRRSAQAPTVFQSIGNWFKKNFSGGSKNTATEAPDSPQSPQCELPGFPEHGYYSASAAAAPGARVRFISLNYSCHAGYQLEGPAEVFCHDGAWRNNPPRCIHRCTLDLDNPSVEYHCQVPDSNGGWRGCRRHEPEGTVVEAQCRPPYFYSPSGVAVITCDRGEWTEMTPCLPAAHCFWDDTLKLLDAALFAVAAGKVYSPWNETHDDGAHHTNVTNIVVPDKFYGAETNYDYDLALVFVEKPFVYQNNIRPVCVNFNPVLEAEQLRAGSYGKVAGWGLTGRNSSSSTVLKVVSLPFMDEGTCLAAAPTGYRDLVTSQKFCAGSEDCKSNDWAK…
Px000107	MRCFILLALVGAACAAGPARVVGGSAVDIGDFPFMASLQIRLFNEVFMARGGATLLTENTLLTAAHLLSGPAENFRVRVGSSRANAGGDVVAAASYTLHPEAGSPRLDNDVAVLKLARFVTFGPNVSPAAIPGSEYPLADGLDVAVLGWGSLGYNGEYPEQLQLGRVRVVNQALCRQRYLELKQQPNNANYPEVSDNMVCHGLVDEGGVEACQGDAGGPLVYADYVVVGVKSWSEGCASAVYPGVSARVSKYSQWILDTNNSQ
Px000191	MYFNKLSCGFFLVLFYLVNVQSTETTEDHESNDQSDKEASSSHLGPAVTQVEQHPHAASLLRHNQYCCSAVVLNKNWLLTVSKCFEPGIITSYTXXXXXXRGERLANYSVRVGSSYNGKGGSIYNIKQLTNNLDMKVSVIKLAAPLEFSTRVAAIKLPSPEDSEVLGDLAQMIAWTPNGHIRVVNAAVISPALCESHTTYPPGHYVCLGGVQDPNRHFCRRDNGGAVVQNNQLIGITTFIMPCAHYTKTHAFPKISMLSSWLETIIWDEENRTTTETTQKPTTAQITLTPNATTEGPVETIGWSGYTLPFDPINVPLEPAEDNSVIPRMSVYESYLHSMVQSKKTSTSSPAPPLHHTPPAPDQRQRAWLQKVNEALMMRPRPNYAAREVDLDYDYE
Px000402	MLAKSLLVVYYLFQLSFCKYVGDSCRPSADTVEGTCNLVTDCEVALSLIRKTGRHNYNRCGFAGGTEIVCCPKTTERFGGITETSSSGPTRMAQRVADRECKKIVENSIPPLGQYIIGGEVAALGEFPHMVGIGFERGDGIVFDCGGSLVAARGVLTAAHCGETRDRIAPTVVRLGVVEIGDKTFTSETDVRIADIRTHPNYTVQEKYHDLALLRLEKAVETSATLNPACLYTQPEDPSIALTVTGWGLVSNMMDKRSAVLLKANVTTVPLASCSEHYSTPQWRKLPRGIAPEQLCAGDPEGKRDACQGDSGGPLQGLTSRDGQYRIVGITSFGRGCGSKVPGIYTRVYNYVDWIESGXXXXXXXXXXXXXXXXXXXRPITAVRRALGQSQPCGAHVMI…
Px000458	MQRYETNHLHDHKASTQDDGAFGLDCETTLGKRGTCKSFRDCFPLVKVADVTGWDGWVMGHYDTCSYVSGDNMEVFGVCCTEGRETPPAQDADVQRLSPVRHAALPLTPLRIAGINYVLTAPTVQSWATSYPTRPTTASPSVDTSCGIKNGAQTYDSQFQDEERIVGGHNAELNEWPWIVALFNNGRQFCGGSLIDDMHVLSAAHCVAHMTSWDVARLTARLGDHNIRSNAETQHLERKIKRVVRHRGFDMRTLYNDISILTLDQPVKFSKTIRPICLPAGSRAYSGLVATVIGWGSLRESGPQPSILQEVSIPVWSNQECRLKYGGAAPGGIVDHMLCAGKASMDSCSGDSGGPLMVNEGSRWTQVGVVSWGIGCGKGQYPGGYTRVTAFLPWIQKNSK
Px000584	MLTMMMIPTDCGRVTPESTQLVAGGVSAKHGELPWHVGVYKKTTEPYKQICGGSIVTQTLVISAAHCFWDDTLKLQEAKNYAVAAGKIYKPWSEPADTEAQKRDVDNIVVPDKFFGAETNFDYDLALVFLKTPFEYRSFIKPVCLNFNKRVEAEQLRPGSYGKVAGWGFTGPQSPPSAVLKVVELPYMDEGSCLRSAPEGYRDLVTSQKFCAGSEDGKTVCKGDSGGGLVFPSKELGVVRYYLRGVVSTAPKGYDICNVGTITTFSHLSKMEGYIKPFLVQHS
Px000771	MLFSPNNQYYEHQCGGTIITNNAILSAAHCFTLLPGNDSPPALFWRARVGSARWASGGVVHGLRDVIIHPNYDRDTQDSDIAVLRTETRIRYNAQVARASIAGKYYTVADRSEVWAIGWGKTSLTSGEYSPILKHNNLTKINHKECQDDIGANVITDNVICIGRRTPTGSAGGQCNGDSGSPVIQYHQKQPVIVGVTSWAFNCTLGRYYGVMNAKVSSFSDWINETVITTNKV
Px000871	MVGLQNPSNRNLEVGATTSKARRSACSTVPLSSDYRIVGGHDADISSAPYQVSLMRRGSHHCGGSVVAPDLVVIAAHCVQGLNTAEFSVRAGSSSNRRGGQVIQVSDMLWHSGANAQLDNDIALLLLASPLQYNSKVSSIPLQSQNETMIGSKAIISGWGSLSEDGASPETLQMATVPLVSLEACRRSYSSILPVTPSMVCAVVVEGGLDSCQGDSGGPLVVNSVLVGIVAGGFGCGRAGYPGVYTREKQLLPYINWGTTAPLQISL
Px001031	MRDGGTVYYSVIIIPMGDDTPLRSLTRTKLKQHTRQQLLDRLDLELNDDIPETVDVDNFDYERAGRSRKDADDDDDDLLNEGDDKIVGGFEVDINTYPYHVAYGNNCGGAILSEYWVATAGHCSKKTFIKVGSKYLSRGKKHKVAKQYVHPKWTAKPKLHEYDYDFQLLKLAHPLRFSENIQPVKVAHMEDMVVGKYVTVTGWGNTEENGAYSDVLRAVRLPIVAKEKCQAVKFPYFQKTLTPRMFCAGFIEGTKDACQGDSGGPAVSGGRLLGTVSFGYGCATPGSYGVYSKIALVRDWIEETTGLILD
Px001208	MSYVAEGDAGAGGALEGKVVGGSNSSITEFPHAVFLRIQCHTLYSLIFGIPFSNACGGSVLNQRIVLTAAHCFEECRPPPRVVAYTGSAVPREAEATMAAASAVHPLYDPHSVSNDIALVALSRDLRLRESVARVSISPTPPQYTQLATVCGWGLIDEINNIGTDRLQHLKYMRLMSRRECAHKLRKALPPRTLCAGDLNQNQYVSIGDSGGALMVGAAQIGVVSHKLAASRSLVIYTDVSSFFTWIQDSANAMHCLEKEREDEERKETLIKAKMERKAREQRQIREELKKIQKEIKRRERSTKKKNSQKRIKKTKIYGI
Px001239	MKQGFVSLHLLAILMLLFGMFNTCKSSEDQEDSELGDAENDNDSMSISADDDKDNDAVNKNCSRSQNSLTHEIQQARIGQFPFVVAVMSEQNEYLCSGALVSNGMILTTATCLKEYNISYVLANTTKAVKGDNAVILRVVYSVKFPTFQADETKDVGILYVDRHNHSEVTRIRISNYTASKGLAEMEAIGFGLNLETHGTRELQYVGFEHRPAYDEGDIMKGYLDCIETKVVTCFRDTGSPVIFNNELVGIVIKGQPDCIKEMSSSYSVNKAMANILPTYVFKTWLDDRIAKNELNQKVTLVAYPDVAQSENEKAKEIRRVLSHIDTSSGSKPSFLNIFVLLSLLLHFFKV
Px001360	MAMKCPSAVILHVVLADGASRMMTAVVDKRPKAPKINDTTAATGTTILRASEVVIRVGSTYKDRGGSEHATSKTVVHEDYQHSMGFDNDVAVLVLPTSVSNYRSSSVQPAVIPPGGYVVPDNASVVAVGWGLTDMNCNNSTPLGLRRVGLRTVDRDTCAARWGQEVPELPDSMLCAGLLGAGGAGICMGDSGGPLVYNGVVVGVASFVMTCDDSFYPQVFMRVSSYTDWINNTLSFASDPPNDRGGSKHETSNTLVHEDYKYSESKDNDVAVLVLSTSVSNYRSSSVQPAAIPPGGYVVPDNASVVAVGWGRTDMKCIKSSPIGLRLVGLRKVDRDTCAARYPRFSYNNMLCAGLLGVGGAGTCKGDSGGPLVYNGVVVGVTSFAMRCADSFYPHVFTR…
Px001509	MLSFTCRDSKPHLWLEKRALSQLSCHRSEDLIPSLQVEVQMLDPDKLSFEHHCGGAVIGEKLVVSAAHCFDRQPLQLEQLRVVTGEHRLKVQDQYETRFLVEKLILHPEFRKNGRHSNDIALVGIRGRGSLGIQFNSHVRPICLPEKTSEAGQWCTVSGWGYEDESTESFAPVLRAAAVPVLDLATCRKSQVLGGRQQAILDSMLCAGVLGGGVDACSGDSGGPLACAPPAGRWQLLGVVSWGAGCARRVVFVCISVFPRETEIETAR
Px001556	MFLLRILGDYKLAPIDVRSLPPGIDPIVRFITDLDLEKSCNDCITVTDCREAVEMVNHNDAAATALLRRAFCGFGARRPKVCCSALQAKLDSHPNLSLLPENCGFIDGDRLIGGMKAGLYQFPWMALISHSTRSGLKFQCGGTLINDRYVLTAAHCMKNLQIAGVRIGEYDYRTETDCVGEPPKVECESKIQDIRVEEAILHPAYSGRPGPVLNDIGLLRLSKKVDFTPKNAKPICLPITHELRTRPIANLNATLAGWGFTEEHVPSPTLLTVSVPVHTVEACRKQYNRGKTTEVDDTLNKICAGTYGRDSCNGDSGGPLMIAGQYKDHQRYIQYGVVSYGPRQCGSDFPGVYTDVSKYMGWILDTIKP
Px001601	MSTNQYKQAKFTLKSKIVRPSIAAFTKATVGSNLLNQGGKSYPVDKFIIHEDYDGYVIKNDISLAKLSEPIKFNINVQPIPLPEQNTEGGADLLLSGWGTTSYPGSTPNELQWINLTALTVDECQRRLAAINPVYDNQICSLTKSGQGACHGDSGGPLVADGAVVGVVSWGMPCARGYPDVYTRVYSFKAWIQKEMDENSS
Px001667	MLLLNGILARHLLLSVESAVTMDVTSLGACPPNTSCVPISSCALLGDLLDVSCFSSDKYFHRLNQLTCGQVDNEDYVCCPSCDCGRVYQRGAERCGQSMVRGVDHHGLGAHPWVARIGFTHKETGNVRFACSGSIISKRVVLTAAHCALAKPEGYKLSTIVVGEYDIGKSPDCSEFFCAPPTQALKVEHVIVHPGYEQKIFRHDIALIVLKEEVKYSVTAAPVCLNEKPEIVLNERASLVGWGKLSGQNSLVSRQQQLQVPLVPLANCERIFGESVPVHEGQLCAGGEEGRDACSGFGGAPLLLNRDGKSVQIGIVSFGSENCGSEGVPSVYTNIAHYYRWIIENSPSS
Px001804	GHFAFTFRVRLGSSTPGSGKNFNVEDFKTHERFDSPRQANDIALMFLSTRASPSNTIGFARIPGLSYTVADNTSVVAVGYGDLRENGDNPEMLQSVELFTVNQEYCSEQYAYLKTQPDREDTPIVSEDMLCVGLTGIGGKGFCKGDEGGPIVIEKDIVVGVASWRYRCGDPIYPGVATRVGSYADWIVANGGV
Px002156	MLDPDKLSFEHHCGGAVIGEKLVVSAAHCFDRTPNCFQQPLQLEQLRVVTGEHRLKVQDQYETRFLVEKLILHPEFRKSECSYPDKSRMASSLPTEKPNRNREGDPLLSSEDVMGRDNSVVKGILSSADGRHSNDIALVGIRGRGSLGIQFNSHVRPICLPEKTSEAGQWCTVSGWGYEDESTESFAPVLRAAAVPVLDLATCRKSQVLGGRQQAILDSMLCAGILEKLSGQIAN
Px001833	MLLIGAVFLSLWMSINAQSCVTPLGASSQCVSLYDCSALLQAFEQRPLPSHVVTFLRKSQCGFEGYVPRVCCGPLPQQQAGRPTQAPPTARPTSQSRPQSGREPAAPEDSRPESEGKCGVDTNGDRIYGGQFTDLDEFPWMALLGYRTRSGDMTYQCGGVLINRRYVLTAAHCVTGAIETQVGTLATVRLGEYDTQTPIDCMEKTCADPPQEIAVDRGIPHPGFADGNKNRQDDIALVRMAQRAAYNYYIQPICLVGNNARVDVGVDVFVAGWGKTLNGRSSPVKTKLGLPIFSKSDCFQKYKKLGAALTDKQLCAGGVFAQDACRGDSGGPLMKRRPDGVWEAVGVVSFGNGCGNDGWPGVYTNVASYKDWIQSMLRSTNV
Px001930	MGGSEISSVLDDVRFVIILYSGGRGDGGVRTQQDSRGRGDDGRTVPLHRAGGVPVFHRVAPELRRHHHHVLRGVTQPWTPGASERVPPSGTPGAPSSACSRSGTTRSTAFLRTKTRTSVCCTWRRNWCSAPLCSRRPSRRRTNRPAPTPPQDAQLPDGSAVTHAGWGRTTPGGELSPVVREVTIYTVNNAECADRYVSGITENMICAGILDVGGKDACQGDSGGPLYHDGGLVGVVSWGNSCANPRYPGVSTRVSAFTTWILDNIDNPV
Px002440	MAILALLLLTATASAVAATNRIVGGADASIETYPAIVQIEYLNSTVWSHGCGGNILSPTYVLTAAHCVDEDDPMRIRAGSSYRETGGTVINVESYLIHPDYNKFVFLDADIALLRLEQALVYGPGIQPVAIYAQGIEVPDNSAVVFAGWGDTQPDGEPSTILQDVTVYTVSYEQCRRIYGREVTHNMLCAGVLGVGGKGVCFRDSGGPLYYGNVLVGLPSWHLGCASKRYPGVNTKVSAFTDWIVANAV
Px002441	MATRALLLLIVTASAVAASNRIVGGADASIEAYPAIVAIEYLDLETTIWSQACGGNILSPTYVLTAAHCVDEAPMRIRAGSSYRESGGTVINVKSSLVHPDYNKLVFLDADIALLKLEKALVYGPGIQQAAIYAQGTEVPDNSAVVHAGWGFIEDEDDGDPSPILQDVTIYTVNYDECARLYSTQELTQNMICSGFLGTGGKGPCDQDSGGPMYYNNVLVGLVSWHYGCASAEYPSINAKVSAFTDWIVANAVEVLVFTVY
Px002442	MATWALLLLTASATAVAASNRIVGGADASIETYPSIVQVEHLDYNSIWSQGCGGSILTPTNVLTAAHCIYGPPMRIRAGSSYRETGGTVINVESYIMHPDFNKLEFLDADVALLRLERALVYGPGIQPIAIYAQGVEVPDNSEVVHAGWGQTQSNGVPSPILQDVTVYTVNQEECARRQATQYLTVTDNMMCAGILDVGGKDACQQDSGGPLYHGDILVGVISWGIGCAQPEYPGVSAKVSAFTDWIVANVV
Px002512	MFRLCGVLLLAALVQGSPAAGDRLTPYNYHEEVGIPQAKLIKDAEEKMKYQRIVGGSLAEINDIPYQVGLLVSLVSGAVSVCGAALIASATLLYRLVTYPNENTSPQFTTTNDGESSVVLLVTYLLPNGFSIPDDVISSSATLRYVWSPVLSTTACQRHYGASVTSSHVCTSGDHGKGTCQGDTGGPLVVEVASEFRSVLIQRSAPALLGTYQPGSEKDLLVMPPLHIGQRIRQRAGMAVNRAKLVDNV
Px002586	MKCTIILTVISVAFAASVPAPAQQRIVGGRPTTVDKYPFAANTQISENGIVWLSQCGGTLISTTAVLSAAHCFDFGFPARYYGVRLGSSYPSSGGTVFNLASYVNHPEYNTPYHANDVTILKLATPVVFDDLKRNARIPAPVYPIADGAELTVIGWGSLYTDGPAPEILQEVQLNKVDTKICAERYKTLNAELPPHYIRYPDVTDTMLCSGIDAGGKSSCHGDSGGPVLLNEDIVVGIVSWSHQNCGEPMYPGVNTLVSAFSDWIVANA
Px002587	MRCAILLTVISVALAASVPEPRQQRIVGGSATTINKYPFAAHFQRNLWNILWSAHCGGSLITTTVVLSAAHCFDAGLSPSDYRVRLGSSSNTNGGTLFSVASYLNHPEYRNLDKDVALVRLATPAVYSDVIKAARIPSTSFSIADDTKLTVIGWGALYAGGPAPEILQEVEVDKINQEVCAERYRLLNEQRPPWSQLPEVTGNMFCSGILDVGGKDGCQGDSGGPVILDSDIVVGITSWGEGCAQARYPGVNADVSAASDWIVQNA
Px002588	MRYAIILTVVIGVTFAASVPNPGHQRIVGGRPTTIEKYPFAAQVQSSSFGILWGLQCGGFLISSTAVISAAHCYIFNLPARSYRVRLGSASSVSGGTIFYVSSYVNHPDYNLASNEYDATVMRLARPVIFNDVMKSARIPASVFPIADGAELSVIGWGALSNVDPGPEILHEVQVNKINTTICAERYRALNEQLPEDEQVPEVTDTMLCSGILDVGGKDACQGDSGGPVILNDDIVVGIVSWGYNCAEPLYPGVNTRVSSVSSWIVENAS
Px002589	MTNAASAAPQQRIVGGQPTTINKYPFAAHVQTGLLGVLYGPLCGGFIISNTVVISAAHCFQGSPLLTYRVRLGSSYSANGGSIFNLRSLLNHPDYVDQTLVNDVAILKLLRPIVFSDVMKAARIPSSAYVVADDTELTVVGWGNLYSASPSPEMIHEVQVIKVNTTICAERYRALNAASSYPYPEVTDTMLCSGVDVDRKGFCQGDSGGPVLMNEDIVVGIVSWSHLECAEPTYPGVSTLVSAFTDWILANAA
Px002794	MRAESLSVTPPQPDGKILPIMFATPDKEFNSDFINRSNDIKYSSSSNIKVSQNQRTVMNFTVVIAIILAKCWIILAASTNRLRVRDERIIGGHEAKPNSHPYIVSLQLRFFWVRAHICGGSILTENWILTAGHCITESWIIRWLPMDAIAGAHNVDKFGPKAQIVGIDQRIAHPLYKGGIGAHDIAVLKTKVPIKFTKAVQPVNLPQSSFRYENLDSLNLSGWGALRTTLIFPDMPTYLQEVDLTYVPFEKCYEAFDKLAEDEEIPLNKDSNMCTGPITGGVAACSGDSGGPLVYYFNTKYATARGRALSHDLSQPKVRHIRQSDDTTTTEDPDETSTTEDDSTTTEDPEETSTMEEETMSTSEESESESTTEDASTTEDETMAAEESEETTTEEETIT…
Px002839	MSQVLQSLVLLFFIFYSKEVECRKHDKAHGVRVDGGKIVGGYNTTIQNIPYQAYLILQKGSGYYQCGGSIINARNILTAAHCVRGMQAVYIRIGSGDSENGGYNYYTTTYVVHPQYNAQTSEYDVAVIKVGQNMRLDGTNTKAVTLARAGSDPPAGTQLLVSGWGATSESGSTSRFLMAVKVPVVSRADCRQSYSGITTRMICAGTAAGGRDSCQGDSGGPAVMDSNRVQVGVVSFGIGCARAGYPGVYTNVAAVRRFIDATALL
Px002860	MMATPTAICGTVMMIMLSTLSLERRGVYEAAPGKQSQRIVGGADTTIEQWPFYANINYITWGIRFLYCGGSIISNDIILTAAHCVDGERPSSFGVRLGSSLANSGGQFINIAAIKMHETYDTPVLDNDIALMKLATPIQESSTIGIARLPSARFSLPDNTPVTAIGVGALYSGGPAPTVLQSVEVFTVNQELCVERYAYLKTQPGYGAWPDVTDNMLCAGILDVGGKDACQGDSGGPLALSGNIVVGVTSWGMGCAHEFYPGVNARVSKYIDWIQNSSL
Px002861	MRVLILLAVVAAALAAPGKQSQRIVGGADTTIEQWPFYANINYITWGIRFLYCGGSIISNDIILTAAHCVDGERPSSFGVRLGSSLANSGGQFINIAAIKMHETYDTPVLDNDIALMKLATPIQESSTIGIARLPSARFSLPDNTPVTAIGVGALYSGGPAPTVLQSVEVFTVNQELCVERYAYLKTQPGYGAWPDVTDNMLCAGILDVGGKDACQGDSGGPLALSGNIVVGVTSWGMGCAHEFYPGVNARVSKYIDWIQNSSL
Px002864	MRLITNFVLPTAAPQSQRIAGGDDTTIQQYPFFANINYGLLGIWGLHCGGSLISNSVVLTAADCVKGHFAFTFRVRLGSSTPGSGKNFGVEDFKTHERFDSPRQANDIALMFLSTRASPSNTIGFARIPGLSYTVADNTSVVAVGYGDLRENGDNPEMLQSVELFTVNQEYCSEQYAYLKTQPDREDTPIVSEDMICVGLTGIGGKGFCKGDEGGPIVIEKDIVVGVASWRYRCGDPIYPGVATRVGSYADWIVANGGV
Px002865	MRVLVLIALLVGVALAAPNTSSLERISGGSETKIQEYKFMGALKIGAIAVYTYHCGAALISNTVALTTADCVKLTVTSTLQLSVGSASSGGLISGSGLRIQDVKSHPNFDRPKQAYDVAILFLRDRATQSATVGYARVPGVTYNIADDTEAVALGWGTTKEPGWFPESNSETLKSVTLKIVNQEKCKTDYKYLQGQPLNGYLPDVHDTMICAAVVNEKKGACKGDEGGALVVSNDILAGLFSWVYRCGDTRYASVFTRISTVAKWIIDETA
Px002866	MYWTRYKYFGERIKPVRLATVADCPGCRAAPSSRLVIGGENTSIERYPFFANIQLRLFQLLLLHCAGSLLTPDAVLTAAQCFSLKNPSSYRLRLGSPMASYGGDSHDVSEIIIHEEFDDGSLAHDVAILRLTSSAQESATIGYARIPSRSYSLPDNTPVSVVNFGQYAGLDPSFPVIVIHKADVFTINHKTCAARYAVLNNQTVSETTRDVTEGMICSGVLDVGGQDVCMSGEGSPLVYGEDIVVGVTSWVHRCGDAHYPRVNTRVAAYSDWIVGKVV
Px002998	MDPDLPLLSYGTLEVQTVSTNVRHFGQCSAVLLASLQLSPAARISFSTLRRHSYYADLVPACGVVRGARVVGGQAASPGEFPWLAALRKDDKFVCGATVVAPDHLITATHCVHGVDASRLSVLVGEYDVNSTETGGFAVLNVIQHPDFNRYTYDNDIAVLRLADPLPSHLYRPACLPEMDDEDFPGGTEAIVSGWGSTIEKGPSSNIPMKAEVQIWAHEECTGAGYGKRKVTPRMLCANAPERDACSGDSGGPLLLPQPYYTVVGIVSWGRGCARQGYPGVYARVDKFLSWLKVVLRHACLCEPPASCSAKEDHGQPLFGCQFNHHLGEGQPQVFAVVGSNRVSIYECPETGGFKFLQCYADPDVCFLFHPIPLFARVFAAATVIAQLPPLHNCLVS
Px002999	MSLYQDIACGVVRGARVVGGQAASPGEFPWLAALRKDDKFVCGATVVAPDHLITATHCVHGVDASRLSVLVGEYDVNSTETGGFAVLNVIQHPDFNRYTYDNDIAVLRLADPLPSHLYRPACLPEMDDEDFPGGTEAIVSGWGSTIEKGPSSNIPMKAEVQIWAHEECTGAGYGKRKVTPRMLCANAPERDACSGDSGGPLLLPQPYYTVVARFY
Px003000	MKQLLVALALVALIACSRGHPQSESPPAKEKGFFDWVANLVGSTTTTTLRPVNNPPEDCPSCQCGIARTRRRIVGGYETKKLEFPWMAVLMYNGRFYCGGSLINDLYVLTAAHCTSGFRKEKMTVRFLEHDRSQPNETKTIDRKVEAIIRHLRYNPGTYDNDIALLKLDQRMDLSNALKRVRTSSNDTASGESGETGDEASDNDTGVRPVCLPTAGLSYSKFNAVVAGWGTTEEGGSVANTLQEVYVPIISNSECRETAYKNRITDNMLCAGEPQGGRDACQGDSGGPLHVLNATNAQYEEVGVVSWGEGCARPDRPGVYTRVNRYMTWLRTNTKDACYCH
Px003545	MDLPIITPRADSFKEKKWRNWIIMNNMKIVGGEETTVEQYPSIVQVEFLYSIGWHQSCAGTIITSSVVVSAAHCFDDAAVDTRRIRAGSSIRNSGGTIVGLLSFRNHPDHGILARNDADISLLYLAQELVFSASVQPAPIPPQDAQLPDGSAVTHAGWGLTTPGGEMSPVVREVTIYTVNNAECADRYVSGITENMICAGILDEGGKDACQGDSGGPLYHDGCLVGVVSFGNSCANPRYPGVSTRVSAFTTWILDNIDNPV
Px003546	MYVLSPEQITAVAATAVFEHNKIVGGEETTVEQYPSIVQVEFLYSMGWYQSCAGTIITSSVVVSAAHCFVDDAAVDTRRIRAGSSFRNSGGTIVGLLSFRNHPEYGILANQDADISLLYLAQELVFSASVQPAPIPPQDKQLPDDSTVTHAGWGLTTPGGEISPVLREVTIYTVNHAECADRWGSAITENMICAGILDVGGKGSCQGDSGGPLYHDGCLVGVVSFGNSCANPQYPGVYLR
Px003670	MSRAVLVVLSVLLCHLLTVLGQQCNDCIEVTRCERGLALAQKNDQASQRQLRNVFCGFKNNNPQVCCSQLGDSLDRHPGLALLPQDCGFVDGNRIVGGGPAGLYEFPWMVLISYKTRDGLKFQCGGSLINSRYVLTAAHCIKGLNIAGVRVGEYDYRTVEDCVGQHEIQCETSIQDIRVAEPIVHPEYSGKPGPVLNDIGLLRLKKEVNFTPKNAKPICLPISSSLRQRALAGENATLAGWGFTEEHLPSPVLMTVNVPVHTPEDCRFSYHKGKLSESQPDLTVNKLCAGEKGKDSCSGDSGGPLMVAGLHSGKSRYIQYGVVSTGPRNCGSGAAGYYTDVSKYMQWILDTIKP
Px003671	MVQVLQLDDVAREYLQALEVKRLAASSVRSCSSGYSGGSLESEPPAVDRVAKPYYWDQPDVTHTLHRESAVLNSVSQQKQILGDYKLAPIDVGSLPPGIDPIVRFITDQDLEKSCNDCITVTDCREAVEMVNQIDAAATAQLRRAFCGFGARRPKVCCSALQAKLDSHPNLSLLPENCGFIDGDRLIGGMKAGLYQFPWMALISHSTRTGLKFQCGGTLINDRYVLTAAHCMKNLQIAGVRIGEYDYRTETDCVGEPPKVECESKIQDIRVEEAILHPAYSGRPGPVLNDIGLLRLSKKVDFTPKNAKPICLPITHELRTRPIANLNATLAGWGFTEEHVPSPTLLTVSVPVHTVEACRKQYNRGKTTDVDDTLNKICAGTYGRDSCNGDSGGPLMIAG…
Px003732	MNEKVQLEKTLGLPPMELAEGTTYIKRESGSNIAQKCFHPWLKRALQTVLLTACAVGTFVVLLRLLHSTGNKTSNRSRRKRSITSKQDLLATFKLHEEVVKKARNIVMNHDKPCNSDTQDSICRDLVHKLDLVTKKRSAGHTNEGLKNHEDVLTSAKESDSVEDVNHEGDHIMDANEGEDHHDHGFQARSQYPGPAYPDPGPSYPIVAPAPIADTCLLARLLKHNPQQLHGVYDVPPSYIPHSPVPVPYQQIPPPYPEYGPPAYHVPYHGRAVSDVQEHEDHNVHPQDIEILRSHTTTPRITLTNESLSSTREADCPLGSVSCEDGGSCVAQKQWCDGLVDCADASDEARCTCKARVDKSRLCDGYYDCPFGEDEMGCFGCSEDTFSCEDLDLNSRSSC…
Px003816	MKQATMAAGNPVAELAARRRGPRRLFRGDKTRISHFPFVVSVHLNGRFHCGGALYWRDLVVTAASCLQIIHNNRFFRENPAALAVRVGSDYSLGGGELIEALEVYFHPSYDPRLLTHNLALVRLSRHLRLTSRRAPRLIPVRDSGDPLPASAEVLLLGWGTSEKSSKSMMPQSLKKKLLPVYPNHFCKDIYGAKYVTSTMFCVGSISHGNGACDRDSGGPAVFAGNLVGVISYGPPRCGAAGNPTVLTLVGAYSDWIQEVNDTHPDYYISLKRTTTTTASSMEAKTKKTTEKVDPMQPIDPSASPGELAPDQPTTEAGPGGETNTGAEPGTTTEEQTVTEAPKDEADKPPAPEHAVDVPGGKVEDVTEVDKQPDTPT
Px004167	MNGLETKLVDVPLWRGGNETLPTTRKPPTTRYTTTPEPDDDDDEEDTTPRTPPPRPEKHKDSGNIGCPGVCVEDRIARYCEAYLPSERLCAAGMRCCVARDAYSESSELVVPNEKTTKKPSTALTTTSQPPPKGGKPHKCRGDCISGLFALLCDHVDESATCPGEGTCCVHDAPPGKTEPTTTTTPRPTTPPPLPRCPGYCLLNIMAAFCERPAVLLSHTHCKLSGSVCCDNTRYGGDNTRVQRRTTPRPTTTPRPTTPAPTSPAPADPRPDCPGSCIVSLLSFTCFRNAEMTDVFKCKKAGTQCCAPKSRIQEALGVRPDARNDTAVLSTAGYAQYTTPVPHTTPGDYSEWCLLIRATRSATFRDVSRLPRLPKSRIQEALGVRPEQRNDTAALSTAG…
Px004168	MTPAHARYAALLLLAFLSPRACQDDSFASSFLSGLLDTLDTQVDAKNCPGVCMHALATLICPQVLDDVECPNPSMKCCADEPPGNETLPTTRKPPTTRYTTTPEPDDDDDEEETTPRPPPPRPEKHKDSGNIGCPGVCVEDRIARYCEAYLPSERLCAAGMRCCVARDAYSESSELVVPNEKTTKKPSTALTTTSQPPPKGGKPHKCRGDCISGLFALLCDHVDESATCPGEGTCCVHDAPPGKTEPTTTTTPRPTTPVLNPLPQPPLPRCPGYCLLNIMAAFCERPAVLLSHTHCKLSGSVCCDNTRVQRRTTPRPTTTPRPTTPAPTSPAPADPRPDCPGSCIVSLLSFTCFRNAEMTDVFKCKKAGTQCCAPKSRIQEALGVRPDARNDTAALSTA…
Px005237	MEYKMRIFCALLAVCALSVEALPRTTQRIVGGSLATISQGDTPSRWRVRVGSSFSSSGGSVHTIRLLTYHAGYNAQTMDNDVAVLRTSTPITFIPNAVAPATIAGPNYVLNDNQAVFAVGWGTTSSGGGTSEQLRQVQVWTVNQATCRGRYSELGYGVTDNMLCSGWLDVGGRDQCQGDSGGPLIHNNVIVGVCSWGYRCAQPRYPGVNTRVSKYTAWIQNAAA
Px005238	MPSILLLLLGAIVVAEAAVPRTSLRIVGGTTTTIEQYPFTANLLLLSNGGFFRQHCGGTVINENSILTAAHCLYRRRPDQFRIRTGSTLASSGGNIQAVARFFSHSGFVHTTQDNDIAIMRTSNPIVLVPGLVAVGSLAGSNYNVPDGASVWAVGWGAGRLNGPGSEQLRHVEVWTVNQEVCKSRYEKIRRTVTDNMICSGHLDVGGRDQCTGDSGGPLLHENVLIGLSSWGQDCASAEYPGVNVRVSRYIDWIRTNA
Px005239	MRSLFLLVLGAIAVSGAAVPRTSQRIVGGSATTIDRYPFGAVVLFLSNGGFFRQHCGGSIINDNAVLTAAHCLHRRRNDQFRIRVGSTQASSGGSVHAVNRLISHASFNHNTQDNDLAIMRTTTQINFLPGLVAAGTFAGSNYNVPDGASVWAIGWGAGRPNGPGSEQLRHVEIWTVNQAVCRARYQNIRMTVTDNMLCSGWLDVGGRDQCTGDSGGPLLHDNVVIGVSSWGQGCASAEYPGVNVRVSRYIDWIRTNA
Px005240	MRSVFLLLLGAIAVSGAAVPRTPQRIVGGSTTTIDKYPFAAVLLLASSGGFFRQHCGGTVINANSVLTAAHCPYRTRPDQWRVRTGSTRAGDGGGGNVQALRQFILHQNFNHNTQDNDIAIMRTTNPIVFLPGLVAAGTFAGSNYNVPDGASVWAIGWGAGRPGGPGSEQLRHVEIWAVNQATCRSRYSAVGRTVTDNMLCAGWLDVGGRDQCNGDSGGPLLHENVVVGVSSWGEGCGRPEYPGVNVRVSRYIDWIRSNA
Px005241	MRLSLFTAVPRNPQRIVGGSVTSIEKYPFAVSLLLGGNNSYRQSCGGALLNDRAILSAAHCFDGDSPIRWRARIGSTYANSGGRIYSADELIMHPSYDSFTTDNDVAIFRTLGTVSVAGVVPAAIAGPNYDLPDNEPVWAIGWGRTIFGDPTSSSEELRHVQVWTVSQETCRARYATEGRDITDNMLCSGWLDVGGRDQCQGDSGGPLLHNHVIVGITSWGKDCAPAYFPGVNARVSRYTDWIQSNA
Px005242	MRTLFLIILGAAAVSAVPRNPQRIVGGSVTSIEEYNFAVALLLGQKSSYTQNCGGALLNDRTVLTAAHCLDGYSTRRWRARVGSTYGNSGGEIYSADEFIIHPDFDYDTTDNDVALFRTLGTIRLRELVPAAIAGPNYVLPDNESVWAIGWGHTTYGDPFSSSEELQHVEVWTIDQAICRARYGELGIEITDNMLCSGWLDVGGRDQCQGDSGGPLLHNNVVVGVTSWGKDCAHPYYPSVNVRVSRYTNWIQDNA
Px005243	MRTLLLLVLGAVAVAAVPKNPQRIVGGSTTNVSNYPYIASLLYSRNSNTYWQSCGGTVINYRTILTAAHCTFGDSAGQWRIRVGSTYANSGGTVLATNRILNHPNYNTRTNDNDVALLRSQSNINLGGNVQAGVIAGSNYYLPDNAQVWAAGWGTTSFLGQSSEQLRHVQIWTVNQSTCRNRYAQLGYSVTDNMLCSGWLDVGGRDQCQGDSGGPLVHNNVIVGVCSWGHECARAQYPGVNARVSRYTSWIQNNA
Px005244	MRTLVLLLLGAVFVAAEPRSQQRIVGGTTTTITQYPYMAALLRSPTATTFWQSCGGSIITTSTILSAAHCFIGDTERNWRIRVGSTYANSGGTVFAPSRITRPPSYSQFSYNHDVALLKAQGTFVLGTNVQLGVIAGGNYFVPDNAVVWAAGWGHTTFGGVSSEGGVSSEQLRHVQVWTVNQDCQGDSGGPLLHNNVIVGITSFGEDCALAYYPYSPGVNARVSRYTSWIQSNA
Px005339	MLKVPSYTKYGFITESDNLTVLLPQVALYLRVGASGPLGFCGGALVSSQWVLTAAHCCFHQGAQVDHVQAVLGAHSLYSRFENGRRVVAVESVVAHPEWDAPGFHHDIALLRLANTVQLTDTIDVVRLPYLSISSFNFAGLPALASGWGIPAEGVNFLSPTLRQKRLSVITDSLCNSVYSQQLPDNIICGLDIRDGAGTCKGDNGGPLTIFYNQTEEHILHWVG
Px005340	MRCLVLLLFVAAATASVPSDADYIKNYHELVGIPMATRVKAMEDQWLRNPLNRIIGGAASANINHPYMVLNQFFEALTRNYTEKFLNYPPAASDTIFLWQAGLVITMVNRAQSGCGATLLSSSRVVTAAHCWADSVNQAAQFEVVLGSQYLFSGGTRIVTTQVYTHPSYNPRISAIKYDVAMVYLPSRIAFNGLIAPVALPSASEANDQFARAMATAIGYGRTSDTASWTLETYRREVNAQVMNQMDCLRSWQAGTIEPYHLCTEGNKSNTNVNNVGVCGGDSGGPLTTFKNGRQILIGIISFSAPQCEQGHSSGYSRVTSFLDFITQHMIL
Px005341	MRCLLLLVFVAAATAADVRTSSDVDYIKNYHELVGIPLAAKIKAMEDQWLRNPLSRIIGGAASANVNHPYMAGLVITLTTGGRTGCGATLLSSSRLVTAGHCWADSVNQAAQFEVVLGSQYLFSGGTRIITNQVFTHPLFDRRNPLKYDVAMIYLPSRVTFSALISPVALPSAAEVNDQFAGATATAIGYGKTSDAEVGLSLQTFRREVNVQVMAQPLCRASWGAGVIETYNLCTEGNRSNNNLNNVGVCGGDSGGPLTTFKNGRQILIGVISFAADGNCQSGYASGYTRVTSFLDFITQHLQL
Px005342	MRGLVLLLLVAAAAAAADLPDAAYIANYHELVGIPHATRIKEMEDQWLSSPVHRIVGGAASAISSHPYLAGLVITFPNGARSACGSTLLSANRLVTAAHCWVDSVNQAAQFEVVLGSQYLFSGGTRIVTTQVYTHPSYNPRISPIAFDVAMIYLPTRVTFNANIAPVDLPFTTEITEQFAGVTATAIGYGKTTDLESLTLQTFRREVSLQVMAQPQCITAWAAGTIQDYNLCTAGRSLQSTNVGVCGGDSGGPLTTVRNGRRVLIGVISFAAAQQCHSGFASGYSRTTSFYQFILEHLLVN
Px005554	MAIKYGIVLIALLAGCLAKPTLDGEADMSIFFEHVDPDSRILGGAPAAAGSAPYMVALASGTLVKNYACGGSLISTRTVLTAAHCIRAQYGWNGLSSSLQGRVGSLNWQRGGTTISFRRNVTHPHYVHHDIKNDIGLLITTSAVRLTATVQTTPLSFQHVGAGVAVKATGWGHTKWNGATSNVLRELTLSTISGTECVRRVRQDSIDFDYAAPAVDPALELCVYHSVGHGMCTVMICRCRFRDVCTILSSVSERVIQRAALSTISGTECVRRVRQDAIDFDYAAPAVDPALELCVYHSVGHGMCTGDSGSALVRVDTGAQVGVVSWGFPCAVGTPDMFARVSAYEDFIRTNVA
Px005657	MLTANRPAYFQTTGEWQNQQRHPGHPPWHRFTSPRKRSPAPDAYFSGGPHQPYMQNQGGPGPQYGPDQMSSPSNQQFAFQNQNQEFFSQKPDPQYSQNFGSQGQFGANQSPASSNQQFSFQNSNPQFSFNQQSDPNQQLYNQSPVDPSQYQASENQFAFQNAENPSNQQFSLKQSPFGPQHMQNSPYLNQNYDGRSTGNLIRSDSYNPNDGRLLSDSAFTRISETLGAINTVGHYLVDVVNDNERNESNPNLQQLPQAIYTLTKNVLGRNVTDTIAPIVKKALPRVLPDAPITKIATGDKESDGKYCTTPEGKKGVCEDLSNCPQLLLNLVNLRESLCFKDLFVPGVCCPADAVVTTPAYEKPVVTTTSKPTFLVPVTTSKPLIKTTTTKKPSAVLTLT…
Px005666	MVTDSCTTVDGGFGTCTAISNCWQYVSLLKEAQTNPAAVQLLRRAHCGFQGSNPKVCCPASAIPDAPPSSPAPPATPATPDTPPEPEQPFEGFPDPPVCGSSDASLGRVVGGKPAKLGDFPWMALLGYRQRRSPEPRWLCGGSLITSKHVLTAAHCIHGREKDLYQVRLGELDLSREDDGATPIDIPIKKLIKHDEYSPTGFTNDIGVLLLERQVAFTSLIKPICIPTDSELRARSFENYTPIIAGWGDTEFRGTSASHLQALQLPVVSNEFCRSAYVKYKAQTIDDRVLCAGYKMGGKDACQGDSGGPLMQPIWNKSTYKTHFYQIGVVSFGKKCAEPGFPGVYSRVTHFVPWLQRVVRETA
Px005755	MMMMSSTTCPSTATPFQFLACAHLQDTDADTDTNAVDSTELSAPDDDIDLEAACPELSGQIIGGRASSVSRHPYQASMVINGNSFCGGFIISPDYVMTAAHCVRGVSPSSIRLRVGSTRRDSGGRIARVSNVTVHPQYGTPRFDKDIAVLRLARPLSFSASVRPIRLPQRRQPVPLVTLTVTGWGLTAPRGRQIPRIMMEAQVPVVPHWLCRLSYSDSLTNNMFCGGHFLIGGVSSCQGDSGGPAVFRGVAFGIVSYARGCALPLSPTVFTNIAALRDWVTQNTGV
Px005765	TLASSSLTSPRIINGVDVDISRVPYQAALRRRVAEAGSHSCGAVVVHSRAVLTAAHCVLAYKQNPDNLRVLVGTSYRSSGGSTYAVTKVQVHKDYSSTSLNNDIAVLQTSFIVFSDKVLPIKIIPYGAFIPDGSQAIVSGYGVTESATASRTLRSATVNIVPQSACLRAYLSIATVTSEMICAVGANPGKDACQGDSGGPLAYNGYLIGLVSWGEGCADVRYPGVYTRVSMYTKWIQEVLDKIDKNTV
Px005936	MKAIILSLFLVTLTNASLLSRSYQRISGGTSAPINAYPFAAALITNAGAGSYQQACGGSILTDSAILTAASCFHTEGVEHPIHWWRARVGSVYANSGGVTHLIRLISRHPSYNWREGDGDIAVLRLTFPLALGPSVSAVNIAGGAYPNLENQQPIDAIGWGLLSEGGDSSIALRSVQFWAVDRQLCRQRYAAEGFTVTDNMVCAGWLDVGVKAQCELIVYPKLQIAPDGLNHNFPQGDTGSPLLHNGVVVGVYSQTAGECAEGRYPGINTRVSAYTSWIIREVRKQL
Px005947	MSRKSCLAGGSRGACMWVQECNRAGGLHAGVCVDGFMFGSCCLLPPETETQSPVTVTEKPYTAPSSTTLSTTHSAELSTQTIQRPGFQTQRPSFMTKPIDGAPTSHGYRPPEINLPSLGNLDSSSEQNSDIAHKLSYSSVNKYQNNVNRPSGEPRPPVQETSPHNKISSSPSLVANARPMAVSEQAAENSISSGQWSRPNNVNTLHWQASTEASFITKPRPSSWDKPAGKPKPTKKFTTTTAKPHKNYVKPKDPAYNMINKTDDQVTEPPRTQASAECGVVRMWPRPETRIMGGQDSSFGRWPWQVSVRRTSFFGFSSTHRCGGAIINEGWIATAGHCVDDLLTSQIRIRVGEYDFSSVSEKFPFVERGVARKAVHPKYNFFTYEYDLALVKLEAPVLF…
Px006062	MHSFDTMSYGHKKYRPPLSPASFYQQDLYSRPNTLRPQCRLVKGSLLRERLCVPVPSEYRFAGGGHYGGGRARGGGLCSAALVGGALLAAVAVLGVAALAFYMGALRPDNGEPIMSFEGTFRVTRGDVYGGSPDSPAWRERARRYGASLRQVFAAPSPLRHAFSGALVTGFGDRRLDVHFRLYLDRRKIPSTVSNIEETLKNILVQDLLSKHPAFGQIKVDTSSIVIKRDLEHTYHSESYVKEALNESMAVNNPKNLSQQSKDKVLQSRVGVVRKTTVKPNKKFDEPEIDTENLPVVQGSFGSFQITKTEADITENKQNSSPSRSEEKVSHKPITAAKPTTVRTTTKKPPTSTPKSRPFTIMSTLNVKQRTEATPKLDKTTKKSVATTSTTPSTTTVIS…
Px006069	MKCAIILTVISVAFAASVPQPTQQRIIGGSATTINKYPFAAHFQLLDGLIWDPHCGGSLLSNTVVLSAAHCFDFGFATSLYRVRLGSSSSISGGTLFSVASYLNHPEYNELDKDVAIVRLATPAVYSEVIRAARIPSNSFPIADDTKLTVIGWGALYVGGPAAEILQEVQVNKINQDICAERYRLLNEQRPPWFQLPDVTDNMFCSGILDVGGKDGCQGDSGGPVIIDNDIVVGITSWGEGCAEALYPGVNADVRAVSDWIVARY
Px006254	MEVRILSLAVLAVLPAFALTELFSATSPAARADWERIVGGSKAANGSVPYQVSLRYWGVWHFCGGSIVTPRVLLTAAHCVERARPEFIQAVVGTNQLRSGGKAYKIRKIVYHEAYDNDLIVNDIAILFTEDEIEFSSTVDAVELNDEPVEKGEDLYLTGWGTTSYPGRLPNDLMQLDLKAITYEECKEAHKNINAVFETQICALTKEGEGACHGDSGGPLVRELRQVGVVSWGIPCARGKPDVYTKVEAYMGWIEKTLYDDDEDHLRDLYHIKRRNDKTYFTNRHRTLKH
Px006453	MKQLLVALALAALITCSRGHPQSESPPAKEKGFFDWVANLVGSTTTTTLRPVNNPPEDCPSCQCGIARTRRRIVGGYETKKLEFPWMAVLMYNGRFYCGGSLINDLYVLTAAHCTSGFRKEKMTVRFLEHDRSQPNETKTIDRKVEAIIRHLRYNPGTYDNDIALLKLDQRMDLSNALKRVRTSSNDTESGESTETGDEASDKDTGVRPVCLPTAGLSYSKFNAVVAGWGTTEEGGSVANTLQEVYVPIISNSECRETAYKNRITDNMLCAGEPQGGRDACQGDSGGPLHVLNATNAQYEEVGVVSWGEGCARPDRPGVYTRVNRYMTWLRTNTKDACYCH
Px006570	MAFATGAVLLLAATVAAAGIPASRISGGVNADISDYPFVVQLERDNTGSGWSQTGGGVLINNLNFITAAHKFTDASFKGPNSFRIRAGSNKRNSGGTTYSIRTITIHPEFAEEAERDADIAVVRLTRAVEFTDLVSPAALYGGSYEVPEGSEVTVVGWGKTGPLDAKPSELLQELTLHTINYDECAARYGFGVTPNMICYGNLDSDERDSPCFGDAGGPVIYNGGVIGLISWGQSCANSYFASVGTSVPAYVDWVVDVAIAP
Px006571	MDATVAAAGLPSSRISGGENADIEDYPFVLQLDFLSTSGNSWSQYGGGVLINNFYAITSAHKFFESSFAGVETARVRAGSSQRNSAGVIYGVNTISIHPDYADDAERDADIAVVRLARAVDFTDKIQAGILYTANSVIPDNAEVTVVGWGNTGSLGASPSRQLQALTLNHINQEVCEQRYGTGVTDNMICYGILDTEERKSPCFGDAGGPVIYKNGEYDGVIGLISWGQSCANSYFPSVGTFIPAVVDWVLAEAS
Px006572	MDNPGPSTSTASIVECQEPDKDTRRKRRRESSSSDSTSSSSSESSSSSSDNRKRSKKRKRSKKRSHRDSDAINKLPILVTILFFFNRCAIMALYAWALLALVAAAVSADVSRVLDGQAVAIESYPFVVQVDFLQPGGVWSQACAGALISTKWTLSAAQCFSGASYPGVTHRRIRAGTAKRNSRGVLYTIARVINHPDYGLAAPRDSDLSLVELSTLATLSSTIQTVSINVAGSELPGTTAVRLLGWGQTRLNGPSSLQLRDGIANNLALETCASRYDRGSITTNMFCTLSSSAEEQTSCHGDNGGPVVLNNVVVGLVSWGNGCVVSSYPAVHTKVSAFTNWIVANAV
Px006587	MKHIFNFGDASRFKRADDLNITIDTRITGGKATELNQFPWLALLKTTFSYGFREAAFACGGSLISARYVLTAAHCVVEDGARVKDVEITLAEFDKRTFPTDCVATAEGRRCVENRVTHAETVLPHPQYDDSRLQNDIALLRLRATAPYTEFIRPICLAPIDVDSPEFSNIPLSVAGWGRDGEANSDVKQWTVVALVPQRECRRSYSQLTRRHLCAAGQSGQDTCKGDSGGPLMILYEGRYYVSGIVSGKRADSPCGTSVPSLYTNVYQYLDWINSNIRN
Px006622	MLHAGGNRTARFLFDAFFGLEVPLLEEQSVEDDEEQDGTAVKDCSCVSTYSQQKPINNSVAAPTRRTASRPEWGGPNQETRIVGGPPAGLTRYPWMARIVYDGQFHCGASLLSKEYVLTAAHCVRKLKRSKIRVILGDHDQTITTESSAIMRAVTTIVRHRSFDADSYNNDIALLKLRKPVTFSKIIKPVCLPPTELGHHARRHHDSYNNDIALLKLRKPVTFSKIIKPVCLPPTVFDPSGKEGIVVGWGRTSEGGQLPAVVQEVRVPILSLQQCRGMKYRASRITSNMLCAGRASTDSCPGDSGGAPRPRRAARSQLVGASGGPLLLQTGDKYQIVECGERNEVSRIVGGEEAGTNEFPWMARLTYFKKFYCGGMLINDRYVLTAAHCVKGFMWFMIK…
Px006623	MWWCFICLVVAVGAVDLPDVENLTTTNESFVNQTEPLRNSFPKILPDCQDCACGERNEEPRVVGGTEASVNAFPWLARLIYHKSFGCGASLINDRYVVTAAHCVKGFMWFMFRVSFGEHDRCDTKREPNIRFVVKMVVHDFTLKELSNDISLLQLNEPVGYSHSVRPVCLPAGDAITDNLNFHLPPPSAGPGATVAGWGAVAETGKWSCQLLEADLPVLSNDACRATKYNETKIKDVMMCAGYPETAHKDGCTGDSGGPLVAENSENQYELIAHLLQTMLLCLQVPFQAIVIQPKHMQVGNVLRTRTIGCATWPIEACIDKRSAQSGSMAWPVRALAGHVVILPGHCILCSFTVCGNETLKKIEDDPEYAERRKCDCRCGERNEASRIVGGQETGVNEF…
Px006625	MKQLAFFFCFIFTSVLAENVNESCECGILGSNRRIVGGVRAAPHSYPWLVALMMGQRQHCGGSLITDMHVLTAGHCITFGVHYSDLEVHVGMHDRLDRNHQVVRIKYGLKHPNFRSNAVRDINDIAVLTLNRRVQFSDVVRPICLPESGTDEDWTGLTMTVAGWGKTRQEALTSSRYLLETRVRLVDGATCQRNSIYSDNLEPNTMICAYNLGKDACQGDSGGPMFGKLPNANKRKYYQIGIVSWGIDCAKPDYPGVYTNVRKYKEWIKQETADGMYCR
Px006767	MKQGFVSLHLLAILMLLFGMFNTCKSSEDQEDSELGDAENDNDSMSISADDDKDNDAVNKNCSRSQNSLTHEIQQARLGQFPFVVAVMSEQNEYLCSGALVSNGMILTTATCLKEYNISYVLANTTKAVKGDNAVILRVVYSVKFPTFQADETKDVGILYVDRHNHSEVTRIRISNYTASKGLAEMEAIGFGLNLETHSTRELQYVGFEHRPAYDEGDIMKGYLDCIETKVVTCFRDTGSPVIFNNELVGIVIKGQPDCIKEMSSSYSVNKAMANILPTYVFKTWLDDRIAKNELNQKVTLVAYPDVAQSENEKAKEIRRVLSHIDTSSGSKPSFLNIFVLLSLLLHFFKV
Px006799	MYGQKLDSPRSYAYWHEVMKPSGAESEISYRIAGGHKNPIEQAPYQVQYGEYCGGSLISPSWVLTAAHCGVKDNYISAGSTYSSRGTRYNVCAHFVPPGWEAPNKAHVMDFDYQLLLLETPVPVTSRSRPIAIGSEEDVQPGAMVQVTGWGHTSPENGYKQDILRRVLVPIMSDDECRLAKHKFYKTITPQMFCAGYEHGSKDACQYLFIAHECIYRIPFIPLCYYAQGDSGGPVVSPRGRLVGSVSFGIGWVVRHRLRGAASARGVRGRGPGQGVDTQRHWVAAGQITF
Px006859	MASEGDLHNVVRYYKHKLYTPKEKYYDIALMELDTSVIFSDFIRPACLALPQMTITDDERILAGWGETGNAGPTADYLMKTIVKEFPANECSRRIDPQGLTRGWDPKAMICAGGERGEANDSCHGDSGGPLLAYIDDEDLPCTYAVRGIVSWGSQCGQGSPGVYTDVNQYMDWIVERVWGVVDG
Px006975	MEFLCGRIRIVLLLFLNMYMLESQVVPQSNCRVFEYRFDDRGIYGFVEVKLDSYVTSVLTIVNFTVATSLPSEYVGTLEYLGLQHTGGSSTVKYKIHFPVQRPVPRLTAVVVNNNILCQARGDVPGPGGYVSTIGLQHMVALEGDRFGSSQGRPVSSMFPLIIPTNNDNSMTIGDFDLGTFERPSFNNFPKRPPVRTPPRRPQPVFSVPPVYTEPPAVYTEPPAVYTDPPVRQTQRTPRPRPTPRPTVAPVADKNNICGTVGGAAALIYDGVNYDRGEWPWLVAIYKSEGSQLKYVCAGTLVSQLHVVTARKCNKTNIVIRNVARGTISIAATRGRCQIATAELISADSGALLRSEACSFAASRSLTRESRDVAPLRERDATKQVNIACAVIARHVSRL…
Px007227	MRIALTLVNPWALLSTNPRFRNALLHTSTIWSPNDCGGVVLTQHHVLTAAHCLFQKIKDTTAVTGTTILRASKVVIRVGSTYNDRGGSKHATSKTVVHDDYKYLKSYDNDVAVLVLPTSVSNYKSSSVQPAVIPPGGYVVPDNASVVAVGWGQTDMNCIESTPLGLRHVGLRTVDRDTCAARWGARAPDSRLCAALLDVGGAGVCMGDSGGPLVYNGVVVGVAAFVKTCDDSFYPHVFMRVSSYTNWINNTVSQNQVVAVHKNSHNTAVAADVTSLMLLAFATSIWILFSEI
Px007357	MRWLTISCLLLPIIIASATAEWSWGGDSAAKENSDNTELLEGERLGAAQDKDLESNGTVLDDIVGEIISSKQGRSLGGFDDVYADPTIKDALEAGDDSEARQLVKDRLCSLGLVQCDDEDVQEKRTYVSPDELIYAQPVDITPVGKPIASIPVRGPPRAYGAPKPMPQYQSRPIKTPPKRMGYGGNVRPGFSEKYGQVSNNQYSQSNGLYNGFNAQNYVTKPPSYAGESPYAYENNRPSYNNKAPASSSGSKPESVVQQHVHHHYVHDDSNKDPKVIIKPVAIPVGSVGSINAQSLAQQQTDIITAAGGDYSFGSGNGGFKPMSGIYAQENRPINTDTIYGSQYNQGGYNKGSGNIGGQGLPGPYSPNSFDDQKYGNSLGNYASNTDFYKKEFQVGSSG…
Px007556	MAVVNRIKNMLKLFVLLSVIHLSVVKSECDSVVTCLKELSAITGLEKVSSHEQIAGNRTKKFTTYIKEVGDNSNDTYTENAEDLDKKIVEFSELLKEQLTQSLIKYESEIFKKYDDNITTLIKTFEVLDDSETVTEPPEQLKTNVSVLKTKDSLEIIADNVTSIAASTNINKEVIMHEPTTIISSTTIKNSDKSVSPTKMNKDDQNLLAELFDLITMGASNTKTKMIKTIDTALNNLQKNVNTTANFEKEAHEKQMSTEIKNITNIINITNNYDNMKKAATKGNSKILVTNNNITVLPIGKANNAIKDLKKETKLLTETNVSNYILTTEATLVQDKNENDGNETINILSIDDKNLNNIYQENYLKYKLIEEQTPEDKDFVYDLIAFDDNNTDYPKIDYV…
Px007598	MFLKYGIVLVALFSGCLARPSLETDDAIDFSSFFDHLGPSTRIVGGSPAAVGSAPYMVALSAGDVIRNYQCGASLITPRTVLTAAHCYVVHTEAGVLSSSYRGIVGTNLWKEGGYMFAFERFVTHPDYSQNMLKNDLGLLVTAAPVPLSDLVQIMPLSFNHVDAGVQVRVTGWGLIRPEGPRSDNLLELVTSTMGGEECTAAFPSMFQSSIELCTVRDNRGTCNSDSGSPLVRTDIGGQVGVVSWSMLGCGRGGPDVYVRLSAFRRFIESNAV
Px007599	MSFKYGFLLIALLSGCLATPSLEAQDLSIFFEHVDTSATNRIVGGTTAEEGSAPHMVALSVGSIIRSLSCGGSLITTQTILTAAHCIEGAWGFGSLVSSYRATVGTHVWNQGGASYAIARNVTHPHYLGSTIKNDIGLLMTSTEIRMSDNVKPIPLSFGFVEGGIETRATGWGRIRAGGPISNTLLELTLTTITGEECVEKVAQASVDLDIRAPDIEPHLELCVFHSVNHGMCNGDSGSALVRTDIGGQVGVVSWGFPCARGAPDMFARVSAFRDFIEEHAV
Px007600	MSFKYGFLLIALLSRSLAKPSFDAQDLSIFFEHVDTSDNNRIVGGTQAEEGSAAHMVALTVGSNIVSFSCGASLITTQTILTAAHCIEGAWVNGSLVSSYRATVGTNVWNQGGTSYAITRNVTHPNYLESIIKNDIGLLMTSTEIHLSDTVKVIPLSFGFVGEGIETRATGWGRIRAGGPLSNNLLELTLSTISGEECVKKVAQAAVDLEYLVPDVDPALELCVFHSVDHGMCNGDSGSALVRTDIGGQSDNSLKSGIHGAVDLAAAAYSHSTHKVRPLPDVLTGAGAVDGTLISPKPSLDAQDLSIFFDHVDTSASAHRIMGGTPAEEGSAAYMVALTGGDNVRAYSCGGSIITTRTILTAAHCVESVWAWDHLISSYRAIVGTDYWNVGGDSYELER…
Px007601	MLRNLYLLFLIYFQLSLCYDYDSDAGYRRKKPRLAKNINRQQVGRDYYNSFRRYQNAFEDVAPGEDRGALAGLDSVNLVQKPEDISSIDSLYLHKGKLKQSNHYDPQKNMVINDYINDYAPKEIPRKNTMRRDSLASMSSDTEKDESYVQQAKKRQKGHHATVELPVEEKYANASSVSAKRDLSIFFEHVSPRFHIVGGTPSDPGSAPYMVALSLGGTVKSFFCGGSLITTETVLTAGHCVEAVHFGGRLIPSLHGTVGTNHWMRGGVTFGFRGNVTHPQYSHDEIKNDLGMLLAAAPIHLTNLIQPVPLSYELIGENVPVKATGWGKTRANSSPHSEVLIDLYTSTIQSSTCVLDVQKTAMDLGIYAPPVDPAHEICTFHSPGHGMCNGDSGSALLRR…
Px007616	MFAEPRSQQRIVGGTTTTITQYPYMAALLRSPTATTFWQSCGGSIITTSTILSAAHCFIGETERNWRIRVGSTYANSGGTVFATSRIIRHPSYNQFTRNHDVALLKAQGTFVLGTNVQLGVIAGGNYFVPDNAVVWAAGWGHTTFGGVSSEQLRHVQVWTVNQDVCRSRYGSVITDNMLCSGWLDVGGRDQCQGDSGGPLLHNNIIVGITSFGRDCALAYYPGVNARVSRYTSWIQSNA
Px007617	MRTLVLLLLGAVFVAAEPRNQQRIVGGTTTTITQYPYMAALLWSPTGTIFPQNCGGSIITTTTILSAAHCFIGDTERNWRIRVGSTYANSGGTVFATSRIIRHPSYSQFSHNHDVALLKAQGTFVLGTNVQLGVIAGGNYILPDNSVVWAAGWGHTTFGGVSSEQLRHVQVWTVNQDVCRSRYGSVITDNMLCSGWLDVGGRDQCQGDSGGPLLHNNVIVGITSFGRDCALAYYPDCALAYYPGVNARVSRYTSWIQSNA
Px007618	MRTLVLLFLGAVFVAAEPRSQQRIVGGTTTTITQYPYMAALLRSPTATTFWQSCGGSIITTSTILSAAHCFIGETERNWRIRVGSTYANSGGTVFATSRIIRHPSYSQFSHNHDVALLKAQGIFVLGTNVQLGVIAGGNYFVPDNAVVWAAGWGDTSFNGVPSEQLRHVQVWTVNQDVCRSRYGSVITDNMLCSGWLDVGGRDQCQGDSGGPLLHNNVIVGITSFGRDCALAYYPGVNARVSRYTSWIQSNA
Px007619	MRTLLLLVLGAVVVAAVPKNPQRIVGGSTTNISNYPYIASLLYSRNSNTYWQSCGGTVINYRTILTAAHCTFGDSAGQWRIRVGSTYANSGGTVLATNRILNHPNYNTRTNDNDVALLRSQSNINLGGNVQAGVIAGSNYNLPDNAQVWAAGWGTTSFLGQSSEQLRHVQIWTVNQSTCRNRYAQLGYSVTDNMLCSGWLDVGGRDQCQGDSGGPLVHNNVIVGVCSWGHECARAQYPGVNARVSRYTSWIQNNA
Px007620	MDTSYHAAPRGLVGSHTSLVSSLVSRCAKSRNAGFLTMFSFHLHLNSKELIGTYQRRHLIPHLWREKRALTPLSYHCPINTHRTLLVVTVPRNPQRIVGGSVTSIEEYNFAVALLLGQKSSYTQNCGGALLNDRTVLTAAHCLDGYSTRRWRARVGSTYGNSGGEIYSADEFIIHPDFDYDTTENDVALFRTLGTIRLRELVPAAIAGPNYVLPDNESVWAIGWGHTTYGDPFSSSEELQHVEVWTIDQAICRSRYGELGIEITDNMLCSGWLDVGGRDQCQGDSGGPLLHNHVVVGVTSWGKDCAHPYYPSVNVRVSRYTNWIQDNA
Px007621	MRTLVLLVLAAVAVTAVPRNPQRIVGGSITSIEEYPYAVSLLLGGNNSYRQSCGGALLNDRAILSAAHCFDGDSPIRWRARIGSTYANSGGRIYSADELIMHPSYDSFTTDNDVAIFRTLGTVSVAGVVPAAIAGPNYDLPDNEPVWAIGWGRTIFGDPTSSSEELRHVQVWTVSQETCRARYATEGRDITDNMLCSGWLDVGGRDQCQGDSGGPLLHNHVVVGITSWGKDCALAYFPGVNARVSRYTDWIQSNA
Px007622	MKLLQKLRVRNLLRSSAHVGGMSPLAALLLLGLITTGHAQYFDIFQGFQPFLQSQTTQRPKPLKKQQIEFVYSPQDGDTNNRFIVINPSNTDNVATEKNQHSYKYETNFDDSIRTTKSYTTSTAKPPKRNSSQNNKAGGTTHRNSNKQSSVASIVSNSDNTKGSYNDNENRRKQSTTEDSYYAIRPLFKPTTKAPIFDSYDNDNYYENVNYNKKPSNSGRPNNNAHTTAKPTSSNVRTTYTTAKPNKNIQRLDSNRPNQSEYISYTTKKPNNNNDRNDNSNYYDQSGYSVYTKPNNQRTENNYNRPSQTDYTTYTTTTKRSVRPEYNNDRPNQYEYSSYTTTKPNKNNQRTEYYGERPSQSEYSSFTTKKPNYNQKPEYNHERPSQSDYSSYVTTKPTK…
Px007664	MLFNVCYISLMFYLITSSNGLKPRVFGGDELQSQKHLVLLNIYTEQNELIKCSGSIIKPFYIISSAHCFENPTRYVDVEHMTEGELVNIAKVEGKNIKTHENYLKEDENSTDLAILRTTKRIQFNKAVRPIKLYKDVFKVDQSQTAFIAGFGEHDEGKAGKIMTGGKVVVYRCPETTETAICSKDGVVAADGDSGGSLVSRNRLLGVTSAIAGCLEGVPCVTIYASIPANMKWILRNIRDRLN
Px007670	MIETEVSSYWFSCQSVGVCCPEAQTLAGDLPATAPREADGEALTRISTAESRGCGVSTRASTRVVGARPTSVREWPWMASVTPEGYEQYCGGVLITDRHVLTAAHCTRRWKADELFVRLGEYDLDRSDDTRTYNFRVVEIRQHADFDPSNYHHDVAILKLHRPATFNSYVWPICLPPPGVDLVNETAFIIGWGTQFFGGPHSHVLMEVPVPVWEHQHCVTSFVDSIFEESLCAGAYEGGRDACQGDSGGPLMHQLPSGRWTVVGVVSWGVRCGEPQHPGIYARVESYLNWIVQNARF
Px007674	MIGAYQAVFLVLFLGHLHGEPIPAQPAIVEDLRASASRIVAGWPAEEGQIPHQISLRMINLAAQVSSCGGSVISEKWVLTAAHCVANRVSFVIRYGLTNQTRPAYITETTSKYIYPAYIEVQGGVQTDDIALLQVQSPVPYGPTIQPVRLQSSAQKNKVYTGIRLTVSGFGRTDDPINGGAASEILLWTFLRGISNEECRSWYPGPTVQAQTICAEYYNNTAQSSCQGDSGGPLTTVDLDGKVTQVGLVSFGSSAGCNSPFPSAYVRPGHYHDWFLEVTGINFDWNSDAIEAPSTESESSESSESSESSESSESDESDSDESEQVMVVNNNIVMTLSKMIN
Px007675	MNQKLAKAAVSIPTIQPVRLQSSAQKNKVYTGIRLTVSGFGRTDDPVNGGEASEILLWTFLRGITNEECRMWYPGSTVQAQTICAEYYNNTAQSSCQGDSGGPLTTVDLDGQVTQVGLVSFGSSSGCNSPYPSAYVRPGHYHEWLLEITGINFDWDSDAITEAPSTESESSESSESSESSESSESSESSESSESSESSATSESVETEPEQINVVNNNV
Px007677	MIGAYQAIILVLFLGHLHGDPNPAHPAYIEDVPFAGASRVVAGWPAAEGQFPHQVSLRMISLGARISGCGGSIISPKWVLTAAHCIGNNRVHFMIRYGVTNLTRPAYIAETNKKYFFPTYNQSSTLVQTDDIGLLEVDAPVPLGPTIQPVRLQSSAQKNKVYTGIRLTVSGFGRTDDFANGGGPSEILLWTFLRGISNEECLWWYPGPEVQDQTLCAEYYNNTAQSACQGDSGGPLTTVDLDGQITQIGLVSFGSSAGCNSPYPSAYVRPGHYHEWLLETTGINFDWDSDAITEAPSTESESSESSESTESSESSESSESSEILNRPRRHNL
Px007789	MYFISQVTTNQTVWNKALKLQPIETGMANTECGLDATRRGRIVGGVDSLPAEFPWTASIWRQGAHQCGATVLTDRWLVTAGHCVCSCNCNALDHACSVLGASSTPWDSFYVFGLYTHLDGLFDGVIVCSIWRQGAHQCGATVLTDRWLVTAGHCVCSVFDEFYKAKQLSVVVGATDIASKDDNEPVSHILPHPDYRCNKKTNDVALLKTTRLLKWSSNLRPACLPQPVAPDFTGTLATVAGWGFTHEDRAKGARPSVLQKTDVQVVSNDECNDWYKSQGTKVKVISTQMCAGHEDGGRDSCWVLVY
Px007900	MKLLLAVALLVAAVSAKVPLRIVEDLEETTAFNYHEKFGIEEAARIQAAEQEATRIVGGSNSRLGDYPYQAGLVITLTNGRTSVCGGSLVSQSRVVTAAHCWYDGNNQARSFQVVLGSIRLFSGGTRIDTSNVEMHGSWNPRTTRNDIAIIRLGRNVSYNNNIRAIALPTSLTNQNFAGRTAIASGFGATRDNSGGIPSNQVLSHVRLNVINNSECRRSFPANVFDSTVCTSGSGGVGTCGGDSGGPLAIDHNNQRVLIGVTSFGSAAGCQVGLPAAFSRVTSYLSWIQARL
Px007901	MKLIFVLVLLAAAASARVPLRIVEDVEETSAFNYHEKFGIEEAARIQAAERLATRIVGGSTSSLGQFPYQAGIVITLIDGRTSACGGSLLSNTRVLTAAHCWFDGGSLARSFQVVLGSIRLFYGGIRIVTSNVEMHGSWNPLSTRNDIAMVRLGRSVSYNNNIRNIALPVGLASQSFAGQSAVASGFGAIRDGVGIANDQVLSHVRLNVISNVECQRFYPNYVGDTTVCTSGAGAVGPCGGDSGGPLAVDHNNQRVLVPLRIVEDVEESSAFNYHEKFGVAEAARIQAAEREATRIVGGSTSSLGQFPYQAGLVITLTNGKTSVCGGSLLSNTRVLTAAHCWFDGSSQARTFQVVLGSIRLFSGGTRIDTSNVEMHGSWEPWSTRNDIAIVRLGRSVSY…
Px007902	MKLIFVLVLLAAAASARVPLRIVEDVEETSAFNYHEKFGASSAFTSHEKFGIAEAARIQAAEREATRIVGGSTSSLGQFPYQAGIVITLIDGRTSACGGSLLSNTRVLTAAHCWFDGGNLARSFQVVLGSIRLFYGGIRIDTSNVEMHGSWNPLSTRNDIAMVRLGRSVSYNNNIRNIALPVGLASQSFAGQSAIASGFGAIRDNVGIPNDQVLSHVRLNVISNAECRRFYPNYVFDSTVCTSGAGAVGTCGGDSGGPLAVDHNNQRVLIGVTSFGSGYGCQANEPAAFSRVTSYVYWIQARL
Px007903	MKVLVGILLLAAVAAARLVSEDLTAFNYHEKIGFAKAASILAAEQSISTRIVGGSAAKPGDFKYQAGLVISIGQARSVCGGVLLSATRVLTAAHCWFDGRNQAQAFEVVLGSTLLFTGGQRVHTTDVQTHENWNPIFVRNDVAIARISAVTLDDNVQPIALPVGLTDNNFVGYKAVASGFGRTKDGAGIEPTQFLSYAWLEVIANDVCRRSFPINVFSSTICISGVNATSTCNGDSGGPLTVEIDNKRVLGTVEDVEESSAFNYHAKFGVAEAARIRAAEREATRIVGGSTSSLGQFPYQAGLVITLIDGRTSVCGGSLLSNTRVLTAAHCWFDGGNQARTFQVVLGSIRLFSGGTRIDTSNVEMHGSWNPFSTRNDIAIVRLGRSVSYNNNIRNIALP…
Px007904	MKVLVGILVLCAVAAARQIDDQVVFNYHERVGFGRAARIQAAEESASVRVVGGDSAALGEFPYHAGLVISIGGRFSVCGAALVSSTRLLTAAHCWFDGRNTADSFEVVLGSVQLFHGGLRIKTSDVETHADFNPWQFRNDIAVIRIPAVTFDENVKPIILPNGLPNTSFTGFTSLISGFGRTKDGAAITTDAFLSYAQVSVTSNESCRRAFPLYVTPSNICISGAGATSTCGGDSGGPLTIDYFGQKDKRVLVSFC
Px007905	MKSLIITSLLVTAISAQDGTEDLEQYDISSFKYHERIGIPEAALIKNAEEEINKHPSKIVGGTLAKAGSFPYQAGLIITTEEDRTSMCGASLLSNTRLVTAAHCWWDGDRRAKRLEVILGSTQLFHGGNRVVTKNVTMHPKWKPSRVQNDVAIIVIPWVEFNDQIRSIALPFGFNQDFAGSKAVASGFGVRRRGEEWTEDQSVKFVWLQVISNKVCKETYPTVVRSSNICTSGVGTVGTCAGDSGGPLALEANGTKYLIQRYQFTLQIGISSFSSDRGCHKKRPSVYARVTVYMSWIKERL
Px007906	MFRLCGVLLLAALVQGSPAAGDRLTPYNYHEEVGIPQAKLIKDAEEKMQYQRIVGGSLAEISDIPYQVGLLVSLVSGAVSVCGAALVSNTRLLTAAHCWADGSQQARHFTAVLGSRTLYSGGTRINTNTVEVHANWNPWTLSNDIAVVTIPWVAYSNSIRNVALPAGSSTYERVNAMASGYGRSTNVTYPNENTSPQFTTTNDGESSVVLLVTYLLSNGFSIPDDVISSSATLRYVWSPVLSTTACQRHYGASVTSSHVCISGDHAVGTCQGDTGGPLVVETGSNFQKVLIGVSAFGFGHTSSCQAGLPSVFTRVTTYMTWINARL
Px007928	MASLSLSMALLLLVGLLECARAFNWRANHVDESSGEMFQLQEAARVQLKFAASPEVVPQRRSGHHQHQRSRKKAKKHGHNYQHLRRFSPVTNDTENDDEHLDVDLVTTITPVPDTSTPHAISTDIQEAPFMAAVLLNRQLWCTGVIIDGDKVLTAAHCLQLQHDNRFFKEYVKLLSVRVGSSDAAVGGEVLWVTDIVFHPNYKPETLEFNLAVVRLSKNLTFGRDSDVDKIEVSREDFIPNDNNVTFLGWGDVSGEDGDVQSLQRLELPVYDYSDCQEVYGKELVTRNHFCAGFITSAKNVCRHGAGGAAVLDGQLAGLLSFSSSRCGPDQPAVFTATGSVVSWLDNVGDTNVKNANLRRFG
Px007931	MQQDSTKNLKGPSENDTVDQDLLISDILLRDSDAEDKIKGDGDFWRTSSRRIYKGTTSNIKKYPFMASISVFDKFQCAGSIIKSDLIITAASCLQLAHNNRFYRENPKFVSARIGSSFYMGGGEVIPVIKVYFPPTYEPRSLRDNLAIMRLQYHIQFKKKHARVKKIDFDRKAHPLPTNTDGITIVGWGAKTRSNMMQDPLKNKISYAVLDFYDLRECQQMYSKKYVTNKHFCAGFITSGSGACNHDVGGPGIVDGILTGIISFGSSPCGDQNAPTVFVKLGYYATWIDDILSIKVVSSYVSTTVPTTPRIVESSTTEKEEMMMPVEAEASREPLFDRVKLNEDKPTIIIPLKKEPLYPTEIMKLSNKPLLDPYSEHNPKLKLTKIMKLRDTFVDRINY…
Px008406	MNLFVNKIVGSLQGTFQELHDIVILDKKPNATVIKDTKATTTARPVKKPLTTRKPAVTTRKPVRLTTTTKKPPVRTTKKPVVRTTTASPVRRPTTTAAPPTTTTKKAVTTTKKPKPVKKATTTPAPTTTTTTTTEAEEVTTELYADTSVDYSDKNLCGVRPLTKSGRIVGGKNARFGSWPWQVLVRESTWLGLFTKNKCGGVLITSRFVTTAAHCQPGFLASLVAVFGENDISGDLEPRKPISRNVRRVIVHRQYDAATFENDLALLELEQPVKFDAHIVPICMPPDESDFTGRMATVTGWGRLKYGGGVPAVLQEVQVPVIENSVCQEMFQTAGHTKIILNSFVCAGYANGQKDSCEGDSGGPLVLQRDDGRWQLVGTVSHGIKCAAPYLPGVYMRTT…
Px008596	MAIRTCLIILFGVIVVSCGSVPEKSGFSQSDGALYTDDAVILNAAVPRTRRDANNTRDGKQLLFFRRQASTQDDGAFGLDCETTLGKRGTCKSFRDCFPLVKVADVTGWDGWVMGHYDTCSYISGDNMESDPASSTYTEFLLVQVFGVCCTEGRETPPAQDADVQRLSPVRHAALPLTPLRIAGINFYVLTAPTVQSWATSYPTRPTTASPSVDTSCGIKNGAQTYDSQFQDEERIVGGHNAELNEWPWIVALFNNGRQFCGGSLIDDMHVLSAAHCVAHMTSWDVARLTARLGDHNIRSNAETQHLERKIKRVVRHRGFDMRTLYNDISILTLDQPVKFSKTIRPICLPAGSRAYSGLVATVIGWGSLRESGPQPSILQEVSIPVWSNQECRLKYGGA…
Px008682	MMCKYLYDEECGKVTPEATGLVSNGVSAKHGELPWHVGIYRKTTEPYKQICGGSIISTSVVISAAHCFWDDTVKLQDPKWFAVAAGKIYRPWHEAMDKFAQHRDVSSNKYIFKLLKLGVHFAFQDVEGAFSIDTALKAPTTTTRLSNDATAMQLMIAAAL
Px008830	MRAYILLSLIISTAIAVPSVPRSRLVIGGENTSIERYPFFANIQLRLFQLLLLHCAGSLLTPDAVLTAAQCFSLKNPSSYRLRLGSPMASYGGDSHDVSEIIIHEGFDDGSLAHDCPGVGDYWLCNEGSLAHDVAILRLASSAQESATIGYARIPSRSYSLPDNTPVSVVNFGQYAGLDPSFPVIVIHKADVFTINQQTCADRYAVLNNQTGSDRDVTDGMICSGVLDVGGQDVCMSGEGSPLVYGEDIVVGVTSWVHRCGDAHYPRVNTRVAAYSDWIVGKVV
Px008946	MKIHPGPATAVRFFVQYNQLNKVPRLQAIRLNGREICNANNGVATIDRQEVVETRPEVTTSGRRPDTQRPPTRQETRPQDRPVSRPQERPQDIRPQDVRPQDIRPEDRPSTRPVQGSRPGDSGPVYVPTQNPPIDQSNANPYSIDSHAPSQSTGTQTVSRPQTIDSRPKPDPYRPLTTSRPKPSTTTTTRYDQGDFVDEPQPDDSEYFSGGLITIVTGDKRPSGNSFYDRPDRNQQNVCGKVVRNSNPNPLVVNGKPTLEGQWPWQIALYQTQTVDNKYICGGTLVSHRHIVTAAHCVTRKGSALPSNSNTMTVYLGKHNLRTSVEGVQFRFVSKIRVHPAYNASSFGSDLAVLELREDVQYTDWVRPACLWPDSQIDLSNVIGKKGSVVGWGFDDKGV…
Px008988	MVEAYLLNVILRSLASWTSKGSCPGSKAVPPPPPLPGGDDIANFVISFNMAMKCPSAVILHVVLADGASRMMTAVVDKRPKAPKINDTTAATGTTILRASEVVIRVGSSYNDRGGSEHATSKTVVHEDYKYSKSKDNDVAVLVLPTSMSNYRSSSVQPAVIPPGGYVVPDNASVVAVGWGRTDMNCSKSLPLGLRRVGLRTVDRDTCVVRWRQLVPELPDSMLCAGLLGVGGAGVCHGDSGGPLVYNGVVVGVAAFVMTCDDSFYPHVFMRVSSYTNWINNTIRGQRQLGGFCGGVILTQHHVLTAAHCLFR
Px008989	MTLQLLPTRMTTSDALKIVILSASEVVIRVGSTYNDRGGPEHATSKTVVHEDYKYLKSYDNDVAVLVLPTSVSNYRSSSVQPAAIPPGGYVVPDNASVVAVGWGQTDMNCSKSLPLGLRHVGLRKVDRDTCAARYSIFFSYNNMICAGLLGVGGAGTCRGDSGGPLVYNGVVVGVTSFAMRCADSLYPHMFTRVSSYTVWINNTVRQNQVHNSAAAADANSSLMLLTSIWIIYSKN
Px009088	MIALLRRSLNSSAWSHAGYLGGGTLIHPRVVLTAAHKVHGLKAEDMKCRAGEWDTLNTDEIYGHQEQNVAKIVRHPDFYYDSILNSVALLFLAAPFRQAPNVGLACLGPQLPPAGTVCYSSGWGKQKLGAKDSEIGGMLKKVELPLLSRAECQARLRKTRLSNYFTLHESLMCAGGEEGKDTCAGDGGSPLVCHIGDPSHQRFALYGMVAYGIGCGEDGVPGVYVDAPHFHSWVQEKMREEGLSTESFMFVESS
Px009249	MRRHNPSLVGGVEASPGDWPFLAAILGGPEEVFYCAGVLVADQWVLTASHCVGNHSDVEGWTIQLGITRRRAHAYYGQKVKVRRVVPHPLYNYGVAHDNDIALFQLDVRVRYHEHLSPVCLPPPGRELPPNTLCTVIGWGKRDDKDMSEYEPAVNEVEVPVLHRDLCNQWLEHRDLNVTEGMICAGYPVPQLDVRVRYHEHLSPVCLPPPGRELPPNTLCTVIGWGKRDDKDMSEYEPAVNEVEVPVLHRDLCNQWLEHRDLNVTEGMICAGYPEGGKDACQI
Px009284	MYKKFSPNLTLLVRIKTSLIFIVNFYDALSSHFSYFLSIGINLYIPTYVFYIRGSFFGTCNVTIQLCSGFFSPLVITNFVLPTAAPQSQRIAGGEDTTIQQYPFFANINYGLLGIWGLHCGGSLISNSVVLTAADCVKGHFAFTFRVRLGSSTPGSGKNFNVEDFKAHERFDSPRQANDIALMFLSTRATPSNTIGFARIPGLSYTVADNTSVVAVGYGDLRENGDNPEMLQSVELFTVNQEYCSEQYAYLKTQPDREDTPIVSEDMLCVGLTGIGGKGFCKGDEGGPIVIEKDIVVGVASWRYSSFYFVDH
Px009286	MRVLILLAVVAAALAAPGKQSQRIVGGADTTIEQWPFYANINYITWGIRFLYCGGSIISNDIILTAAHCVDGERPSSFGVRLGSSLANSGGQFINIAAIKMHETYDTPVLDNDIALMKLATPIQESSTIGIARLPSARFSLPDNTPVTAIGVGALYSGGPAPTVLQSVEVFTVNQELCVERYAYLKTQPGYGAWPDVTDNMLCAGILDVGGKDACQGDSGGPLALSGNIVVGVTSWGMGCAHEFYPGVNARVSKYIDWIQNSSL
Px009287	MGGADTAIEDYPFFASIEYNTYDVWFLHCGGALISNDAILSAASCFVASNPAFHRARLGSSNATTGGTLETIGQFILHPNFNRVTMENDIALLRLQLNVEESQTIQYASIPGPNYVLADNFALTAIGVGRRAPGDIRPAKLQSVRLNLINRELCAARYAVLQAEPGYENWPTVTNTMVCTAVLDQPGIGTCQGDNGGPITAQGNVVYGVASWQYSCGSDIFPSVNTWVSPFSNWIQANV
Px009395	MILIPQVKAEIHGNTELPPEQSDSDSGADAARRDHDYEDIYLPRDDQQRRRSSSHDSGSHSRPGSAAALVVDYTAKVHDKWKADELFVRLGEYDLDRSDDTRTYNFRVVEIRQHADFDPSNYHHDVAILKLHRPATFNSYVWPICLPPPGVDLVNETAFIIGWGTQFFGGPHSHVLMEVPVPVWEHQHCVTSFVDSIFDESLCAGAYEGGRDACQGDSGGPLMHQLPSGRWTVVGVVSWGVRCGEPQHPGIYARVESYLNWIVQNARF
Px009488	MKPSCIIITLMVILTMIVIVVMVKFATEISVEERRRDSVELSGDVRKIHKTMGLVAVKDDATLIKMAERFPYLAAFTRNSSTSWHFACFGALVVSSWVVTAARCRRLGATHRALLLPELTAPGNRTRTHPVLYWKLHDDYNATRPELYNIAVVKLYINQATRKSAVVQETKVNDLVQASIWKTLTTMTHEEYLTNDVDKYAFKLTDRSRCSDVSGVDLDDGVICVDMSGHEDCFVHEFGPIFFGNRIVGVLAVKPVSCAGRLAIFTNVSHYSHWILRTARD
Px009524	MVKGGHSIDKRRNKNCQATEVVVSAVDLPSRSFGALRAKSTCSLRLISPAEADSTRRIVRGRNTSIAAVPWQASLRRRGRPICGASVITPQWLITAAHCLLSARPSELTVRLGSSWKSHGGELYDVKECFVHPRYNAHSKQHDVGLMQLYATLRFSASVMPIRLVDEGVRILAGRPAVVSGWGRLQEKGAGTQFLQSTWIPSVAMKQCRRSGLARSSIDPSSMFCAGSFEHGSPDACQGDSGGPMVMDGVLVGVVSWGLGCARGNFPGVYTRLAQPAVSAWVHQHIGRQGAASGQGEEL
Px009565	MKCAIILTVISVAFAASVPESTQQRIIGGSATTISKYPFAAHFQRLNNSFVWRPHCGGSLLSNTVVLSAAHCFDAGLSASRYRVRLGSSSSISGGTLISVASYLNHPEYNELDKDVAIVRLATPAVYSDVIKAARIPSNSFPIADDTKLTVIGWGALYVGGPAAEILQEVQVNKINQDICAERYRLLNEQRPPWFQLPDVTDNMFCSGILDVGGKDGCQGDSGGPVIIDNDIVVGITSWGEGCAEALYPGVNADVSAVSDWIIANAN
Px009566	MHSAIISLAVISVAFAASVPAPAQQRIVGGRPTTVDKYPFAGNIQSDLFGVVTSSVCGGSLISATAVLTAAHCVGFPASAYGVRLGSAYANSGGTVYNVASYVVHPDWTYVDEGDVAILKLARPVIFSDVVKAARIPASVYPIADGTELTAIGWGILYPGGPGPESLQEVQLKKINTSICAERYRDLNAQLDPSLHYPDVTDRMLCSGTDAGGKSTCSGDSGGPIIVNDDIVVGVISWVDPASVPAPAQQRIVGGRPTTVNKYPFIANIQVDAFGIVSSATCGGSLISATAVLTAAHCVAFPASFYSVRLGSSDPFSGGTVYNVASYVVHPDWTGLDEGDVAILKLARPVIFSDVIRAARIPASVYPIADGTELTAIGWGDLYAGGPAPEILQEVQLNK…
Px009567	MRWAIILAVLSVALASAAPQQRIVGGQPTTINKYPFAAHVQTGLLGVLYGPLCGGFIISNTVVISAAHCFQGSPLLTYRVRLGSSYSASGGSIFNLRSLLNHPDYVDRTLVNDVAILKLLRPIIFSDVMKAARIPSRAYVVADDTELTVVGWGNLYSAGPAPEMLHEVQVLKVNTTICAERYRALNAASSYPYPEVTDTMLCSGVDVDRKGFCQGDSGGPVFMNEDIVVGIVSWSHLECAEPMYPGVSTLVSAFTDWILANAS
Px009569	MGFLGTLLIDGPFGVFTKIILAASVPAPAQQRIVGGRPTTVDKYPFAASTQISENGIVWLSQCGGTLISTTAVLSAAHCFDFGLPARYYGVRLGSSFSSSGGTVFNLASYVNHPEYNTPYHANDVTILKLATPVVFDDLKRNARIPAPVYPIADGAELTVIGWGSLYTDGPAPEILQEVQLNKVDTKICAERYRTLNAELLPYPDVIDTMLCSGIDAGGKSSCHGDSGGPVLLNEDIVVGIVSWSHQNCGEPMYPGVNTLVSAFSDWIVANA
Px009637	MFGATLAAPQPERIMGGGMTLIQYFPFFAGVQHGIYGAWSQHCGGSLLSDHVVLTAASCLERHLAITLRVRVGASTNFGGDPMDVSDFKMHSSWNSPIYENDIGLIFLRRRAVQSSYVGFASIAGASYTVPDNAVVVSIGLGVIRPDGSTPDFLQRTNLNIVNQDTCRQRYAHLKTQPGYEDTPIITDNVMCTGFLTNDGRGFCSGDCGGPIIVEDEFENKTVVGVASWTHQCGDAVYPGVSTRVSRYSQWIVENSRV
Px009638	MRVFVFLAILGAALAAPQAVQRIVGGEDTLIQDYPFFVNVNAGGLGIWVLHCGGSLISEAVVLTSAGCLQNYFAFFLRVRVGSSAHASGDIIEVEDFKQHERWNSPIYENDVGLIFLKTRAELSENVGLARIPGASYTIADDTAVTAIGFGDLSADSSSNPDILQSVELFVINEAECARRYAYLQTQPGQENTPAVTSAMICTGVLDQGGKDFCDGDEGGPVVVEKDIVIGVASWRYKCGDAAFPSVNTRVSTYTDWILSNSGLN
Px009639	MQLFVLLAILGAALAAPNTSVRIAGGDDTLIRQYPFFTNVQIGGLGVWVQHCGGSLLSETVVLTAGSCLDGTIASFLRVKVGASAYNMGTVHNVVNYKYHERWNSPTYENDIGLLFLRTRATVSNNVGFARIPGATYTVADDTTVVAVGFGDTKPDENSNPDILQSVEIKVINQQTCAQRYAELKDQPNADPKQPQVTSNMICTGVLDVEGKGWCYGDEGGPVVAEDNIVVGVASWNHRCGDAKVPGISTKVSAYSAWIIENAGIPA
Px009784	MLRVTIVLLVSIFGAALAYEPAAFVENVRGVQRIVSGWESQPAQFPHQLNIRMVSLTGGVSSCGASIISADWALTAAHCTAGRVTFVVRAGAVNLTRPEFFFEASEYYNHPEYDDSRPTLVQPHDIALLKFNREMPFSDRIQPIRIQSSADKDKNYDGDRLIASGWGRTWTNGESPVTMNWVFLSGVSNEQCLKDYNNSAIITESTICAGPYNVTSQSTCQGDSGGPLTIVDTDGTVTLIGVTSFVSATGCHTPIPAGFIRPGFYHDWITNVTGVDFDWELDPTLTTTTTEEASTTTDEPSSSTTDGTTTDGTTTDGTTTDGTTTDGTTTDGTTTDGTTTDGTTTDGTTTDGTTTDGTTTDGTTTDGTTTDGTTTDGTTTDGTTTDGTTTDGTTTDGTT…
Px009933	MKVLAIALLCAFASVQGRSTSRATNIADGTPAALGENPSVVHLRVARNGDTRLASCGAVLVSDTYILTTKTCLENVEPTFIWMRFGLVDVARPELVLEVGSGAIYRHPDAGVDLALVKNPRVPELTGEICKGSSSQWAVCQAVMSHAPLFEHQVIVAYSFALQSVVHIPLCTGARVFVAVTGQFIWMGFGLVETTRPEQVLEAGSGTITLHPDEKVDLALIRSARAVDTSDNIQIASMEENLGSDGRACGFGASESDPEVAGETLKCVEIEDMVAVGETINAPVVLTKFDLGQPLFSVDGELAGVLIDPTQGVYIRPNFYLDWINEVINPGGNPDPVSEVLVANP
Px009990	MAQDASIDDYPYVASIQKDGAHWCGGALLNPRIVVTTANCVWKSTDESSMKVRACSSQAQVGGQVAGIKKVMKHPKWDIRAEPANDIAMLQLDKNIKFSSGCHAVDIPNSNMMPSFYEVFVTSWGSQDRDGSFTHAMRPLQVYRARLLDLGRCRNVTNRFGVNVSDSFFCVAQRHHQAPCTRRHSVSGTFSLLVRRHELQVYRARLLDLPRCRNVTNRFGVNVSDSFFCVAQRHHQAPCTSIHTPSCGTERYPAMFTSLASPSVQDFLSLAMSQLMREEHDAAAGQWGAA
Px010223	MAEQEINDTTAATGTTILRASKVVIRVGSTYNDRGGSEHVTSKIVVHESYTFPFNDVAVLVLSDSISNYRSSSVQPAAIPPGGYVVPDNASVVAVGWGMTDINCNKSFPLGLRHVGLRTVDRDTCAARWGQEVPELFDFMLCAGLLGVGGAGACMGDSGGPLVYNGVVVGVTSFGFASCGDSFYPHVSTRVSSYTDWINNTVSQYQVVAVHKNSHNTAVAADVTSLMLLAFATSIWILFSEI
Px010224	MGDSGGPLVYNGVVVGVTSFGFASCGDSFYPHVSTRVSSYTDWINNTVSQYQVVAVHKNSHNTAVAADVTSLMLLAFATKINDTKSVTGTTILRASEVVIRVGSTYNDRGGSEHATSKTVVHEDYKYSKSKDNDVAALVLSDSISNYRSSSVQPAVIPPGGYVVPDNASVVAVGWGRTDMNCSKSLPLGLRHVGLRTVDRDTCAARWRQLVPELPDSMLCAGLLGVGGAGVCHGDSGGPLVYNGVVVGVTSFAMRCDDSFYPHVFMRVSSYTDWINNTVGSCEDKVTVREPPALPATPANRIIGGQPTTVRRYPYMAYLNTSFYTMHGQWLLGGFCGGVILTQHHVLTAAHCLHRKINDTTAATRTTILRASKVVIRVGSTYNDRGGSEHATSKTVVLE…
Px010225	MVEAYLLYVILRSLASWTRSKGSCPGSKAVPPPPPLPEGDDVANFVILFNMAMKCPSAVILYVVLADGASRMMTAVVDKRPKAPEINDTTAATGTTILRASKVVIRVGSTYNDRGGSEHVTSKIVVHESYTFPFNDVAVLVLSDSISNYRSSSVQPAAIPPGGYVVPDNASVVAVGWGRTDENCSNSSPIGLRRVGLRKVDRDTCAARYSIFFSYNNVNKMLCTGLLGVGGAGTCLGDSGGPLVYNGVVVGVTSFAIACGDSFYPHVSTRVSSYTDWINNTVSQNQVVVVHKNSHNTAVAADVTSLMLLAFATSIWIMYSEFSLFF
Px010313	MGPPITWPHSHPRLTIEQEREKEKYIAQNHKDISEIFHRRSFLENILFNCRGVYLNLTVALILVQVLLNLSVVVAGPVLLSPEYNRGPVTLARNIRHLPCISRRTGAEGVCMFAIDCLKANGSHLGTCIDRFYFGSCCQIQDKTILPQIIGNNIEDNTIDSSNFVHPHTEDKVNVNKIPEVFPIRKTTVEDVVRTTTEKVETASFKTETTVEMESKTDTLTTLDNKIASDEMKTTAVVNDLPDDEAVKATSKLPSSVSTEIPIKLSTFQTVSGESNNLITDKPVSKEPEEISTEAPKITTTSAVSSETESVSTSTAKPTTTKKPARPTYKPRPPYRPSNTTRPQFSTTRPGNATVRPKPPSVFNTTRKPPYRPPPKRPTSTKKPLPSPPRLNITILPQL…
Px010386	MRVLYAFVLCVAAAAAVPAPSPPQSRIVGGSTTTISRYPYGAATLYSWDGSSYWQGCGGAVLTPTAVLSAAHCYYFLPGNGVITPSRWRVRVGSTYANSGGSVFTLRSIIMHPNYDSYSNDFDFAILRTVYGIPLTNIVQQVAIASPTYNLPDNSPVWAIGWGLTAYQGQASEQLKHVEVWTFNQNTCRNRLAQLGYGLTDNMLCSGWLDVGGRGQCNGDSGSPLIHYNQQGRAVVVGVTSWGIDCATAAYGSVSARVSRVSVWIQQNAA
Px010488	MLIINDTTILRASEVVIRVGSTYNDRGGSKHETSKTLVHEDYKYSESKDNDVAVLVLSTSVSNYRSSSVQPAVIPPGGYVVPDNASVVAVGWGRTNMKCIKSSPIGLRLVGLRKVDRDTCAARYPRFSYNNMLCAGLLGVGGAGTCKGDSGGPLVYNGVVVGVTSFAMRCDDPFYPHVFTRVSSYTNWINNTVSSYNKI
Px010489	PAIVPPSGYMVPDNASVVAIGWGRTVVSIFLYTFSQLKSSFYVCINLSLVVKENIASSVSPSLRHVSVRKVSRSECAARYSALGAQQGNANMFPVTTSMLCAGLLNVGGADACQGDSGGPLVYNGVVVGVTSWGAGCGNPSYPGVYARVASYTTWITSTVQRYNGAPTVSVNFLLLVSLVTSIILTNNTKM
Px010912	MGSRGDSCAAEGVAGVCRNLTDCPYADQLVRLDKKRPAACRYDGSLPVTCCEEKKNNEPKPEPRSCPALPRPKKNVQHIAWKKCVEYQRYINVCEVSESGGQWRRRDTCVMSAFTNKVAGGVEALEKEFPHMVVECVEYQRYINVCEVSESGGQWRRRDTCVMSAFTNKVAGGVEALEKEFPHMVLLGCRNTVDFEGSIKWVAGGTLISDKFILTAAHVVSHRDYGLVRFALLGALAKSMASEGDLHNVVRYYKHKLYTPKEKYYDIALMELDTSVIFSDFIRPACLALPQMTITDDERILAGWGETGNAGPTADYLMKTIVKEFPANECSRRIDPQGLTRGWDPKAMICAGGERGEANDSCHGDSGGPLLAYIDDEDLPCTYAVRGIVSWGSQCGQGS…
Px010971	MLKASQVVIRVGSTYNDRGGSVHVTSKIVVHESYNVPLNDVAVLVLSDSISNYRSSSVQPAVIPPGGYVVPDNASVVAVGWGRTVANCSKSLPLGLRHVGLRNVDRDTCSARWEVQGPDSVLCAALLDVGGAGVCYGDSGGPLVYNGVVVGVASFLRLDRPCGDSFYPQVFTRVASYTTWINNIVRQNQVKRSRSPNSTAAAHVNFGLMLLASIWIIYSKN
Px010972	MTLQLLPTRITTSDALKIVILSASEVVIRVGSTYNDRGGPEHATSKTVVHEDYKYLKSYDNDVAVLVLPTSMSNYQSSSVQPAAIPPGGYVVPDNASVVAVGWGQTDMNCSKSLPLGLRHVGLRKVDRDTCAARYSIFFSYNNMICAGLLGVGGAGTCMGDSGGPLVYNGVVVGVTCGDSFYPHVFTRVSSYTVWINNTVRQNQVHNSAAAADANSSLMLLTSIWIIYSKN
Px010973	MGDSGGPLVYNGVVVGVTSFGFASCGDSFYPHVSTRVSSYTDWINNTVSQYQVVAVHKNSHNTAVAADVTSLMLLAFATVLLQNDPPTQPGGLVSATQTRQPANMCHGTVSGSDVDVTVTVGTQMYGEGQWVSVRGQKLLGGFCGGVILTQHHVLTAAHCLFQKTNDTKSVTGTTILRASEVVIRVGSTYNDRGGSEHATSKTVVHEDYKYLISYDNDMAVLVLSDSISNYRSSSTNCSKSSPLGLRHVGLRTVDRDTCAARWGQVVPEIPDSMLCAGLLGVGGASTCKGDSGGPLVYNGVVVGVTSFGKACDTYFYPDVSTRVSSYTDWINNTEYVPMIVLVSKRGWEFWDMSNKDESYIIHRWIALFNI
Px010975	MSGTLLGLMVLANGQLNCGGMVLTARHVLSAAHCFIKAVVAQSGKRPLLTPEIPDGAAISPSVFTVRVGSTYSMSGGSVHKVSTIVLHESYNNPTSNNDVAVVVLASRIRSFNSSTVRPAIVPPSGYVENIASSVSPSLRHVSVHKVSRSECAARYSALGAQEGNANMFPVTTSMLCAGLLNVGGADACQGDSGGPLVYNGVVVGVTSWGAGCGNPSYPGVYARVASYTTWITSTSITRE
Px010976	MHGQRLLGGSCGGVILTQHHVLTAAHCLFRIINDTTILRASKVVIRVGSTYNDRGGSKHETSKTLVHEDYKYSESKDNDVAVLVLSTSVSNYRSSSVQPAAIPPGGYVVPDNASVVAVGWGWTDMKCIKSSPIGLRLVGLRKVDRDTCAARYPRFSYNNMLCAGLLGVGGAGTCKGDSGGPLVYNGVVVGVTSFAMRCADSFYPHVFTRVSSYTNWINNTLRQNQVEVVHKLSHNTAVAADVSSLMLLAFVTSIWIMYSEIIYI
Px011043	MLECQNILHPATRRRMPIDLLLYPHMVLIGFQKEPNHTTWKCGGTLISENWVLTAAHCVEDPLEGLAKVLRVGTATFEFDEVEDLAQERTVSVRIPHPEYKPPSKYHDIALMKPSLPFVLGRDIRIACLSLTDNVSGNVTATGFGTTTSGAAVGSQTLMKVEVEVIPNEVCNRSMKPMIKRGILKAGITEDQLCAGDYENGGKDTCQGDSGGPLQMMPYHVDCKVSFPLHVVVGVTSFGRDCGRKYAPGVYTRVSRYIEWIESIAWPSL
Px011097	MTGAEYRGAALSTGEYTEDLITGDEYTEDEYTGAERIIDGEACGGSLISRRHVVTAGHCVARAQPRHVRVTLGDYVINSAADPLPAYTFGVRGIKVHPLFKFTPQADRFDVAVLTLDRNVHYMPHIAPICLPERGSDFLGQYGWAAGWGALSPGSRLRPRTLQAVDVPVLDNRVCERWHRANGINVVIYPEMLCAGYRGGGKDSCQGDSGGPLMLERAGRWYLIGVVSAGYSCASRGQPGIYHRVAHTVDWISHATTQS
Px011101	MGAKRLMMLMMVSTDCGRVTPESTQLVAGGVSAKHGELPWHVGVYKKTTEPYKQICGGSIVTQTLVISEYPYYRYAKEPYPTAAHCFWDDTLKLQEAKNYAVAAGKIYKPWSEPGDTEAQKRDVENIVVPDKFFGAETNFDYDLALVFLKTPFEYKSFIKPVCLNFNKRVEAEQLRPGSYGKVAGWGFTGPQSPPSAVLKVVELPYMDEGSCLRSAPEGYRDLVTSQKFCAGSEDGKTVCKGDSGGGLVFPSKELGVVRYYLRGVVSTAPKGYDICNVGTITTFSHLSKMEGYIKPFLVQRS
Px011303	MEKLALSLTSLAATATALKDAGVYIIGGQPSSVEEYPSIVQVERRDGGKWRFICGAVIISKRTVVSTANQISKKVKPCNLRIRAGSSKYEKGGHIVRVRNYQIHPDFVRKNWTSNIVLLTLRTRLPMSNVIQPAFIVPSGFEVPDNHEVQEAGWGETRFSNHSEVLQQAIVYTINHDECSRRFAAAGYSSLLEDMICAGTLDVGGRYACNRDSGGPLYMDGMLVGLVSSTRGNCTELSLTRYTKVSAYTDWIKSNAE
Px011499	DDECFSPTKVPGKCKLAYNCAASINAIKTEGFHNLTRCGFRGHTEIVCCIPEKVESSFGDRFECDKIIQSSGPPLSHYIINGQEAAEGEFPYMAELGYFDPSKDKVEFLCGGTLISKRYVMTAAHCLQPQRLRERAAVFVRIGVVVLGNGTYNAATDYKIQEIKIHPDFAARAIKNDIALIKLERDVVFSDVARPGCLYTKPDVPLNDLVVIGFGVTQIETRKFSENLLRATVTFVPKKECAADYDNGRHQIDDNVICAGDKDKHADACQTYIMYLFSGIISYGKGCGTKVPGVYTKVYSYLDWIESIVWS
Px011645	MAENVDWCSVQVSLQLLHPNFGLIGHWCGAVLVHPRWLLTTAHCVHNVFGGMSFTLCMCYNGFHSIILQLTPSPSSSRELFNLPVPALWTAVLGEWDRAEQRGAFVPIERVVLHQRFHHYQHDIALMKMTKPADVSPSSRIRTICLPPYEPAPALDQSSAFYMRLQQPETTTRRRPARPPKPDPDSALKYLEKLNNLTKTVFSGFFNKKNKNMRYNVRVNSDSHKQTDRKTEDVKRDSERKHSDIVYDSASLDSVVKLIKNKIAKDKRNSVTERSDKKLAFGEEIDPFIEETNGVDVKEECYATGWGRQQTDGNLTSVLLEAEVPVLPLRACRDRYALTLPLNDGHLCAGSTDGSTGACVGDSGGPLQCRAGGRWELRGLTSFGSGCARAGVPDVYTNV…
Px011800	MSNYQSSSVQPAAIPPGGYVVPDNASVVAVGWGLTDMNCNKSTPLGLRHVGLRTVDRDTCAARFGQEVPELPDSMLCAGLLGVGGAGICMGDSGGPLVYNGVVVGVASFLKTCDDSFYPQVFMRVSSYTDWINTTISQNQVVVVHKNSHNTAVAADVTSKYLTDYSFSV
Px011817	MERPIGRIRDTHPMKFLDPPKDKNKQVLNTKLSSTANFPYMALILIHDRPWCAGAIVDVNWIVTAAHCLNYVLPMSPTKHLGEAVKARVGSASAADGGHLVEVAGAVRHPRFEEEPVPHADVALLKLDANLEFSNYVDLIKIYDGTREPFAQSFVAVTGWGAVKGSGASFKDPPGGLATTRLKVRSQPFCADAYQLVHGFRFTKDLFCASMRQGARDACLFDAGAPAVQKNQLMGIMSFGPEQCGDEYQPAVFIKAFYFRDFVKETIASFKTTADLLAAMQDVEKQYETGPPPDQEENKNDDSLTTTTEHDMLFH
Px011886	MGGADTAIEDYPFFASIEYNTYDVWFLHCGGALISNDAILSAASCFVASNPAFHRARLGSSNATTGGTLETIGQFILHPNFNRVTMENDIALLRLQLNVEESQTIQYASIPGPNYVLADNFALTAIGVGRRAPGDIRPAKLQSVRLNLINRELCAARYAVLQAEPGYENWPTVTNTMVCTAVLDQPGIGTCQGDNGGPITAQGNVVYGVASWQYSCGSDIFPSVNTWVSPFSNWIQANV
Px011887	MKKNPVTWNGERPSSFGVRLGSSLANSGGQFINIAAIKMHETYDTPVLDNDIALMKLATPIQESSTIGIARLPSARFSLPDNTPVTAIGVGALYSGGPAPTVLQSVEVFTVNQELCVERYAYLKTQPGYGAWPDVTDNMLCAGILDVGGKDACQGDSGGPLALSGNIVVGVTSWGMGCAHEFYPGVNARVSKYIDWIQNSSL
Px012001	MDPLHGTSVVTMSVIKNKLRDTGVFDYKDESLTSVQKKEMSKMFDALEIMLTARNRQPSNVQNMFSNLRLVERVVKKQLKEGQISEALASKFKWDNLVKYQCILILCPTVGYCVNYNHDHRHNESTCNGQCVVIKQCPALNEIASKPPPLSQKDLETLRKAYCGYQGNIPKVCCPPKPAVDDNACIDADGQFGKCVGVYSCPHMVKLLTETPIAPENYNYIQNSRCEGKDNYNVCCGPGRLATPSIPTDCAPTIAPPDRNSECCGREGSQGNRIFGGNATYVDQYPWLTLIEYRGRSDDRIKLLCGASLISSKYALTAAHCLVGPVQSIGTPINVRLGEYDKSNDGPDCVLTEGQGKDCTNGVTIIPIEKSIPHPMYDHRSSAKRHDIGLLRLKDFAPY…
Px012048	MASLYFLVLLSTLGLSSALDSWHERVGIPEASRILEHEQSIVPLAQEVQRPIVGGFVAALHAHPHLAGLVVDIRGSPSPSACGGTLLTSSRVLTAAHCWHDGRFQAWRFTVVLGSPYLFYGGTRIPTSSVSVHENYEPVTLANDIAMVYLPVHVSFSAAVRPATLPSDAMLHLDLTGLWATAVGYGRYSDLTNPTHNTVVREVQLQVISREACRRTYGRVVLDSNVCTAGAGGGGICRGDSGGPLAVPLAGQHVLLGVSSFVATAGCELGHPSVFASVPAFLPWIRARL
Px012084	MVFSMKLLIMTVLFYYGSCEDTVTVREPPAPPAPPANRIIGGRPTTIKKYPYMAYLSSVYTISDQELLEGDCGGVILTQHHVLTAGHCLNLKINDTTAATGTTILRASKVVIRVGSTYNDRGGSEHVTSKFVVHESYTLPFNPPVVTHIRHHWRVNDVAVLVLSDSISNCRSSSVQPAAIPPRGYVVPDNASVVAVGWGHTDTNCSYSSPLGLRHVGLRTVDRDTCAARWRQEVPELPDSMLCAGLLGVGGAGACRGDSGGPLVYNGVVVGVAAFVMTCDDSFYPQVFMRVSSYTDWINNTVSQNQVVAVHKNSHNTAVAGSPAISVSACLSAGARRPAPTRSLSWPTGPGAGRGGQTWPAQFHLSFAVSTPTSTMRVWERSMVFLTRSVNYTPRRLRS…
Px012085	MMINDIFFFHYEYQGKINDTTAVTGTTILRASEVVIRVGSTYNDRGGSEHATSKIVVHEDYKYSELRRFEKDNDVAVLVLPTSISNYRSSSVQPAAIPPRGYVVPDNASVVAVGWGQTDMNCNKSTSLGLRHVGLRTVDRDTCAARWGAPAVDSMLCAALLDVGGAGVCMGDSGGPLVYNGVVVGVAAFIMTCDDSFYPHVFMRVSSYIDWINNTVSQYQVVAVHKNSHNTAVAADVTSLMLLAFATSIWILFSEI
Px012086	MPASPWATRHPVSVSWVPVEINDTTAATGTTILRASKVVIRVGSTYNDRGGSEHVTSKIVVHESYTFPFNDVALLVLSDSMSNYRSSSVQPAAIPPGGYVVPDNASVVAVGWGLTDENCNKSSPLGLRRVGLRKVDRDTCAARYSIFFSYNNVNNMLCTGLLGVGGAGTCLGDSGGPLVYNGVVVGVTSFAISCGDSFYPHVSTHVASYTDWINNTVRQNQVHNSAAAADANSSLMLLASIWIIYSKN
Px012089	MAPYYVMLHVNNRLREIRIIGIKLHKMRGQKLLPEACGGVILTQHHVLTAAHCLHRKINDTTAVTGTTILRASEVVIRVGSSYNDRGGSEHVTSKTVDRDYKYLISYDNDVAVLVLPTNMSNYRSSSVQPAAIPPGGYVVPDNASVVAVGWGLTDMNCSKSLPLGLRHVGLRTVDRRTCGARWGQVVPDPMLCAGLLGVGGAGACRGDSGGPLVYNGVVVGVTSFAMRCDDSFYPHVFMRVSSYTDWINNTVSQNQVVAVHKNSHNTAVAADVTSLKLLAFATAIWHLFSQSPFIIWILFSEI
Px012090	MLTAVTGTTILRASEVVIRVGSTYNDRGGSEHATSKIVVHEDYKYSELRRFEKDNDVAVLVLPTSISNYRSSSVQPAAIPPRGYVVPDNASVVAVGWGQTDMKCNKSTPLGLRHVGLRTVDRDTCAARWGAPAVDSMLCAALLDVGGAGVCMGDSGGPLVYNGVVVGVAAFIMTCDDSFYPHVFMRVSSYIDWINNTVSQNQVVAVHKNSHNTAVAADVTSLMLLAFATRLVPRGSSTLPLNDLADTCLGIPIFVSPGLQIFQKARIRLENLVAQSYGTPEVQRVSTNVRHFRLSSAVLLASLQLSPAARSSFSTLRRHVN
Px012329	MGIDAQSEIAAHNLPASGAIKTEGFHNLTRCGFRGHTEIVCCIPEKVESSFGDRFASDPATEASATSRDPIVLPPRNRPPQARPTTTTTTTKPKRRAELECDKIIQSSGPPLSHYIINGQEAAEGEFPYMAELGYFDPSKDKVEFLCGGTLISKRYVMTAAHCLQPQRLRERAAVFVRIGVVVLGNGTYNPATDYKIQEIKIHPDFAARAIKNDIALIKLERDVVFSDVARPGCLYTKPDVPLNDLVVIGFGVTQIETRKFSENLLRATVTFVPKKECAADYDNGRHQIDDNVICAGDKDKHADACQGDSGSSLQALTGTDGHFRILGIISYGKGCGTKVPGVYTKVYSYLDWIESIVWS
Px012494	MASISVFDKFQCAGSIIKSDLIITAASCLQLAHNNRFYRENPKFLSARIGSSFYMGGGEVIPVIKVYFPPTYEPRSLRDNLAIMRLQYHIQFKKKHARVKKIDFDRKAHPLPTNTDGITIVGWGAKTRSNMMQDPLKNKISYAVLDFYDLRECQQMYSKKYVTNKHFCAGFITSGSGACNHDVGGPGIVDGILTGIISFGSSPCGDQNAPTVFVKLGYYATWIDDILSIEAEILLKPKTTINWIFIRIPRKDNNLVPELIEQERIKINVGT
Px012568	MRYFVFLALFGAALAVPKPHQRIAGGETASIQDYKFFADMQYSWAGVVWGSGCGGALLTTRSVLSAANCFLGDKKEQWQVRVGSSYTGTGGSKHPVRRIILHPDYDNFHNDVAIVKLEEVVVLSSSVGLARLAGASYILNEGARVTALGFGTVAAGGDLPEQLQQVVVTIANQQTCATRYQELKEEGNNWPTVQDGMVCTSVIEGDVCYGDIGAPLVSERDIIYAITSWGKLCGDKDLNTVSTLVPKYVNWIVEVAENP
Px012569	MRSLIVLALFGVALAAPKATQRVVGGETTTIEENRFVADMEYSTRGVYFEPSCGAALVSNNVLISVFSCYNGDETFQWRARLGTSVSGSGGSTLKSIVPHPEFDRYKNDVAVIILNNVVTLTTKIGLARLAGASYILPAGSTITALGYGSEVEGVEESAELKKVDVNIVDQQTCFAIYDAVQEEFPYWPTIDAGMVCTGVSVDGGSACYGDNGAPVVTDGDVLYAMSSWGKNCADEEHPIVNTLVPRYTNWIISVAEESA
Px012570	MRSLILLALVGAALAVPKVQNRIVDGEETTIEQYRFMANLEFSWQGVVWTSNCGGAIITTNAVLTAAHCPYGDQVSQWRVRAGSSATASGGRIHQPSGPPPAAAASTSSAPSGSTPTTTVGAARLAGASYILPENSVVTALGYGLLADAGDVSPSLKKIDVSISNQQACIDLYEELKVTEPHWPTIGQGNVCTASNANGGSACNGDGGAPLVSENDIIYALTSWGKNCNDDKYPIVNVLVPNYIDFIIGSV
Px012582	MRCLVLLLFVAAATAGVPSDADYIKNYHELVGIPMATRVKAMEDQWLRNPLNRIIGGAASANINHPYMAGLVITMVNKAQSGCGATLLSSSRVVTAAHCWADSVNQAAQFEVVLGSQYLFSGGTRIVTTQVYTHPSYNPRISAIKYDVAMVYLPSRIAFNGLIAPVALPSAAEANDQFARAMATAIGYGRTSDTASWTLQTYRREVNAQVMNQMDCLRSWQAGTIEPYHLCTEGNKSNTNVNNVGVCGGDSGGPLTTFKNGRQILIGIISFSAPQCEQGHSSGYTRVTSFLDFITQHMIL
Px012683	MHLCLPHKGVQGHIAVVHQYSPYKYHKDFMTKPIKSYKDYKMLRDMRAGAGAAQRFRLLQLLLNAVALLAISAALFAYFQANPAVQDLEIYDAVVDVRCYELTALFLCSLFVPKCGPLGHMVRPCRSLCQETMRRCGFFLEVFGLSMPEYLQCEIFPESADTDVCLGNREVKEARFRAAKPVCPSGFQCDVKRCIPADWRCDGHVDCRDRSDELNCRVCARSGDVHCGQQRCVSHAHMCDGKPDCPWGQDERNCLRLSESNGDIGRGELQVYRAANQSWYPACLATLDEPTAARLCSMLGYSWLNTSLSVGGGDARAAGLRGAAQSYRNFLRNEGGLLRELRECRHDTSHVHLVCHNYVVSFIHCTIGFGDLKWWWLRAEGRVVRLDSISRSSDDHNIL…
Px012813	MKSKLLYDLVILVILNSVLCDDEAEEETVNDNLFKTKNLVDSKGSNTILTKLLSESRFNKDTVRSLGKDNDVVNHYEDITILGDDGELKKLKFKSVVAPTIPEKLQSNLNIVTHSELDSDKLTNTVSADKTKKGEEEKNKSEGGVYRSKFFDEMGMIPQTCRYRGARYACGLSISCVLGGGKPMDLCSGGMIWACCVDRDSTERPSEVAPVVHNATKVRFRQKMIDQEPLNRPMHSQKIPLTLGFIKSVSTLSRQVEIGTPNSQLRVRLGEWDVRDAGERYVHEEYAVQRKEVHPSYEPADFRNDVALVQLDRGVVFKQHILPVCLPQKQMKLVGKMATVAGWGRTRHGQSTVPSVLQEVDVEVIPNERCQRWFRAAGRRETIHDVFLCAGYKEGGRDS…
Px012824	MTTVEQYPSVVQVDFLLPNIGWDQICAGTILTSVVVVSAARCFHENVAAESRRIRAGSSIRNSGGTIVGLRSYRNHPKFNIPVHFDADISLLYLAQELVFSASVQPASISPKVHLPGGSSVTLATWGRRVPDQDFMLVLREGTVTTVSFVECNRYSKDIMPEHICFGILGRHLEADCWGGTGGPMYHDGLLVGVVVFSRTCSYAFSGAGTLVSAYEHWILDNINDPV
Px013056	MITTILSAALLSASILKGDPDVLDQTLDLNYTGLAGQAELNKNNVLSFLNQRDIREQYQILHETLLSKLVDSDNRRRAEADSTRRIVRGRNTSIAAVPWQASLRRRGRPICGASVITPQWLITAAHCLLSARPSELTVRLGSSWKSHGGELYDVKECFVHPRYNAHSKQHDVGLMQLYATLRFSASVMPIRLVDEGVRILAGRPAVVSGWGRLQEKGSGTQFLQSTWIPSVAMKQCRRSGLARSSIDPSSMFCAGSFEHGSPDACQGDSGGPMVMDGVLVGVVSWGLGCARGNFPGVYTRLAQPAVSAWVHQHIGRQGAASGQGQEL
Px013146	MNWMKKKENSTAGAGKRKRQVTGWNYHVKTHHEQARLHFMIWLQHGKPSTALAATATATEDVGVYIIGGKDASVDKYPSIVQMEERYGGKWKFKCGAVILSERTVITAAHCMLITYSNGNYDDVKPRNIRIRAGSSKYEKGGHIVDVRNYQSHPNFDEANFNADIALLTLRTRLPMSNVTKTAFIVPSGLELPNNHAVQVAGWGRTDSSNHSEDLQEVTVYTVKHDECSRLHGGRITENMICAHDGPPYRRGQKNACYKGDSGGPLYMHGMVVGIVSSGSKNCTEQPAVYTKVSAFTNWINTNAV
Px013162	MQLNFCINVIATILLIVTGGDSQKRVGDICIDQYTNTYGRQNGIRPSICTYNFDNALVCCTERGNILQTARPPPPPDQEDRFQSSAGNNNNNNKPNIRVSERKCREYSKSVTFTVSFSSLLPEPELQSISRPRCSRSGVGLVLGGRDAAPEEFPHMAAIGFASAEGYDFKCGGSLISARWPLTXXXXXXXXXXXXRAAPCARARASSRPVVARLGDRNINPKAQDDATPVDVPIRNIIVHPDYHSPVRYNDIALMELATDVDLSNSIRPACLWPGGPFHEDKAIATGWGVVNQRTQEKADLLQKVSLTLLENSYCDRLLRNNRNRHWQGFRDSQLCAGEVRGGMDTCQGDSGAPLQIVSKENQCIYHLIGLTSFGYKCAEQNKPSVYTRVSTYVDWIES…
Px013299	EAGFGEYLWVVALLDSADQYVGVGVLVDTGVVLTGAHVVAKYPPSSLKIRAGEWDTQTSKERLPHQERGVREMVVHEDFRPKSLWNDVALLRLSEPVVPDQHIDVICLPDPGESFEGRQDCVANGWGRQLFGQAGRYAVILKRVVVNMVPSARCLQQLQRTRLGPRFTLHRSFVCAGGEEGRDTCQKHSVLKRVAVNMAAAARCQQQLQRTRLGPRFTLHRSFVCAGGEEGRDTCQKHSVLKRVVGNMAAAARCQQQLQVTRLGSRFTLHRSFVCAGGEEGRDTCQGDGGAPLACPVGDRYRLAGLVAWGIGCGQKDVPAVYANVAMFRNWIDSKMAAWGRG
Px013377	MVLITWAFVLLTATAATAFQPPSNFIIGGENASIHVYPSAAQIEWKSFLDDEWILICGSTILNERWLLTAAHCFVPFFVGIERSRIRAGSSLRGEGGQVVHLKSFIVHPGYGVAAPHDSDLALVELERPLTWSDAVRPAAIYAFGTEVPDDSAVQVVGWGDTVGDSLESSSGNYASTLQEVTLFTENTEECKMIYEGEEVVTDNMICAGSQGMGDKDACAGDSGGPVYYADRGTDVLVGVTSWGLQPCGNPVQPGVFVKVSAFTRWILSNVV
Px013378	PGGIVSDTLQHVTLYTVNNEECARRFLNQYVVNGNMICAGILDVGGKDSCQGDSGGPLYSDKVLVGVVSWGIGCADPFYPGVYTKVSAFADWIKKNAV
Px013594	MPFKFVLSLLLLTPHTRSKTRRIVGGDYTDIEEFPHSVFLSFRCQISNSTDSWICGSSVINQWLLLSAAHCLDGCEANHIYIAAKLGHTDRGKSQTRLVAKYKRHEKYNEMRLLNDICLLKLKEELKLGPTVMRVILMKNPPYNEKGIVSGWGFIDDLNQVSTYKLKKLGNLTIYSREQCDRTLPGLPAGVICAQLDAPPPGEEHHTARGDSGSALVVRKYIQVGLISFRELERSRTMTVYSDTGYFFHWIKNTAKDILCT
Px013665	MYLTLVMGITSRTTTXXVLGAGATGADVRASSDVDYIKNYHELVGIPLAAKIKAMEDQWLRNPVNRIIGGAASANVNHPYMAGLVITLTTGGRTGCGATLLSSSRLVTAGHCWADSVNQAAQFEVVLGSQYLFSGGTRIITNQVFTHPLFDRRNPLKYDVAMIYLPSRVTFSALISPVALPSAAEVNDQFAGATATAIGYGKTSDAEVGLSLQTFRREVNVQVMAQPLCRASWGAGVIEPYNLCTEGNRSNNNLNNVGVCGGDSGGPLTTFKNGRQILIGVISFAADGNCQSGYASGYTRVTSFLDFITQHLQL		Px013666
Px013666	MLKVLFFVLLPVVLTASDCEGPECEVRSKLHRLSSGEAAEAHARPFQVALYLRVGASGPLGFCGGALVSAQWVLTAAHCCFHQGAQVDHVQAVLGAHSLYSRFENGRRVVTVDTVVAHPEWDAPGFHHDIALLRLAHTVQLTDTIDVVRLPYLSISSFNFAGLPALASGWGIPAEGVNFLSPTLRQKRLSVITDSLCNSVYSQQLPDNIICGLDIRDGAGTCKVRGDNGGPLTIFYNQTEEHILVGVASFVGVDGCTIDRPSVFTRVQRYLQWISDTTGIPLQ
Px013864	MAAETRSLQDTLISSLFGYPRSCTIGGATLPCTLSISCWLRGGARGRGCGDGWLFSCCLPRERYDAVYDEVDNSLSPPGWQSSPPLRARTPPRGLPSNVLRRRVDDDDTQADCGIPSSRLLQKRIIGGRAARFAEFPWQAHVRISEFQCGGVLVSRWFVATAAHCVSRARPRDVAVWLGALDPAAGERGARRVGVTQKILHPYFQFRLTQPDRYDIALLKLSRPVTYMSHILPICLPEYDLELRGKTGVIAGWGKTDASSGHTGTNMLRSASVPILSTEQCITWHQSKQISVEIHAEMICAGHSDGHQDACLGDSGGPLIVLDSGRYYLAGITSAGFGCGVDHQPGIYHNVKTTARWIRTVIGGDHLSTALVTQKILHPYFQFRLTQPDRYDIALLKLS…
Px013865	MVSEKWKVILVLCAAAAAERPGRALSVHQPRRSAPMFVPRRRPHSRVLFLDDEENRQPYGRGEIDLTQSYGKIKFDDSTDYDFTSPEDTTEPTKHVDLDKELTSGNERFYEPLGPRIRNQYPPIIPQFYTQGRFARPYAPNFGFDPYYVPGNSFAPAVRNSFYNPNQGWKARSPRVVFPFQDPGVNSLVQTNSHGGPGGFNDNVVFRDQNFGLNDVGTDDLALQDIGTGNAEAFAERDANVPHRARNDETKRMDQSTNIQYKIYKYTHTPIDKRIQSKPMFIQTDGAKILPPDLKYNYYEYTNISKGFGGQEAVLPKFKPITDEQMMRISEILNQLPKRSTIEKQISSKTGRRGKVLADSASVESQSIEVVTEATVKKDTDRQDETCAQGGTCEFFIYC…
Px013909	MTISGDTVCSIIQAFPVLLILAQSHHRCLHTPLIYKPPTPTHPPEFYEAYATLLEHLYGHDHGSDHHGHSPGYGHDHSYGHGHTPDYSYGYGHDCHDHAYGHNYGHNYKKMPSHHQNPCHYHPVHKPTYVVAHGYPNYKKLNVYNVTVGKKGYAPGQAYGTVNNKYKIVTKIKKNRRKRPRPQKIVEEQEHQEGIQVATNDDSYSISRAEALGGGWHTTSSPVAVKSNRGTTLSPTEIAGFFNQRRAEDARRYTSNNDQSVSNFVPDTVRRLSTILHLDQYEPKRSQYVFPFSNRRPVQDNPYYNQYDAYGRPNNNGFNQYRPEYDPNYQPPGNYGYQNNNQYGYQNVPNVQQNYPNANPDGYTYGIMQNSQENSGFGNNNQYRPNKEIVDEIPKFEDR…
Px014534	MRVSSYTDWINNTVSQNQVVVVHKNSHNTAVAADVTRIINDTTILRASKVVIRVGSTYNDRGGSKHETSNTLVHEDYKYSESKDNDVAVLVLSTSVSNYRSSSVQPAVIPPGGYVVPDNASVVAVGWGWTDMKCIKSSPIGLRLVGLRKVDRDTCAARYPRFSYNNMLCAGLLGVGGAGTCKGDSGGPLVYNGVVVGVTSFAMRCADSFYPHVFTRVSSYTNWINNTVSSYNKI
Px014593	MRIINDTTILRASKVVIRVGSTYNDRGGSKHETSKTLVHEDYKYSESKDNDVAVLVLSTSVSNYRSSSVQPAVIPPGGYVVPDNASVVAVGWGRTNMKCIKSSPIGLRLVGLRKVDRDTCAARYPRFSYNNMLCAGLLGVGGAGTCKGDSGGPLVYNGVVVGVTSFAMRCADSFYPHVFTRVSSYTNWINNTLRQNQVEVVHKLSHNTAVAADVSSLMLLAFVTSIWIMYSEIIYF
Px014636	MKNLPVPYLQRRSFVIIFPELNFSTLSSSFSNALNWVVRPDYTYDGRIVGGQEANIEDHPYQVSFVVNNSYFCGGFIVSERYIVTAAHCAQKVDPSTVVLRAGSSFRKNGTVIPIATVTPHPQYDSPAFDKDVAVMKTVDPIEFSEAVQPISLPWKNRRMVGGTEIVVSGWGRLKQDAKGIPERLYDVQIPVVYRAECQAAYITVLTENEFCGGNFFLGGQGTCQIEY
Px014769	MLIRNNEVLEAGTLEASLSSGLEAGFGEYPWVVALLDSADQYVGVGVLVDTEVVLTGAHVVAKYPPSSLKIRAGEWDTQTSKERLPHQERVVREMVVHEDFRPKSLWNDVALLRLSEPVVPDQHIDVICLPDPGESFEGRRDCVANGWGRQLFGQAGRYAVILKRVVVNMVPSARCQQQLQRTRLGPRFTLHRSFVCAGGEEGRDTCQGDGGAPLACPVGDRYRLAGLVAWGIGCGQKDVPAVYANVAMFRNWIDNKMAAWGRG
Px014830	MHMQIFTPESLNRIKEPPVVASGPNLCGYSNLGDLDSIRDRVQEKEHADFLEYPWMIALLRRSLNSSAWSHAGYLGGGTLIHPRVVLTAAHKVHGLKAEDYNSGLAFLTGGSTNHAESSEVADANLMNTDKMKCRAGEWDTLNTDEIYGHQEQNVAKIVRHPDFYYDSILNSVALLFLAAPFRQAPNVGLACLGPQLPPAGTGCYSSGWGKQKLGAKDSEIGGMLKKVELPLLSRSECQARLRKTRLSNYFTLHESLMCAGGEEGKDTCAGDGGSPLVCHIGDPSHQRFALYGMVAYGIGCGEDGVPGVYVDAPHFHSWVQEKMREEGLSTESFMFIE
Px014831	MYKYIAVLLLAASVLGQGDIDQGVLNQIFGPPPGGQTGQDTQGQFNSGLNGQNGQNGQNGQNGGNPNFVDIFGPPPSSPSPIPTRPPVTSTTSATFLQPEGNNGAGENEPCQTPEGTSGTCVPYYLCNTENNTIISDGTGIIDIRIKDGPCQSYLDTCCLLPDTRPADNPITPTPAPEEVERKGCGWRNANGVGFRITGNKDNEAEFAEFPWMVAILRIEPINEAEPEGSKLNVYVGGGSLIHPSVVLTAAHYVNRDWQTKSIRARAGEWDTQTKQELYPNQDRDVVDVKIHRDFNKGNLFYDIAVLFLKSPMDLAPNVQLACLPPPRERVRDGTRCFASGWGKDHFEKEGRYQVILKKVEVPVVERNRCQSQLRKTRLGQLFQLHTSFMCAGGEAGHD…
Px014882	MVSITWAVVLFTATAAVATPSSRIIGGQEVPIEQYPSIVQIEYLIPVVSIWRYSCGATIVSNSWLVSSAQCFSGRSFLGLSSRRMRAGTSVPGEGGFIVRFSSYLNHPDFNKKALYDSDITLLRLVRPLTWSAAVQPAPINLGGSELPDNSPVVVAGFGAVEADTSEEMTDLQEAAVFTVNTEECRRRYKDFLNENVTDTMICAGLLDVGGVDACIRDTGGPLYYNNDNSNVDVLVGIVSWGFWRSCGDFTFPGVYTQVSAFTDWILANAV
Px015275	MRTLLLLVLGAVAVAAVPKNPQRIVGGSTTNISNYPYIASLLYSRNSNTYWQSCGGTVINYRTILTAAHCTFGDSAGQWRIRVGSTYANSGGTVLATNRILNHPNYNTRTNDNDVALLRSQSNINLGGNVQAGVIAGSNYNLPDNAQVWAAGWGTTSFGGVSSEQLRHVQVWTVNQDVCRSRYGSVITDNMLCSGWLDVGGRDQCQGDSGGPLLHNNVIVGITSFGRDCALAYYPGVNARVSRYTSWIQSNA
Px015276	MRTLLLIILGAAAVSGECVRVAPFIYSIPFIVGPWGSVPRNPQRIVGGSVTSIEEYNFAVALLLGQKSSYTQNCGGALLNDRTVLTAAHCLDGYSTRRWRARVGSTYGNSGGEIYSADEFIIHPDFDYDTTDNDVALFRTLGTIRLRELVPAAIAGPNYVLPDNESVWAIGWGHTTYGDPFSSSEELQHVEVWTIDQAICRARYGELGIEITDNMLCSGWLDVGGRDQCQGDSGGPLLHNNVVVGVTSWGKDCAHPYYPSVNVRVSRYTNWIQDNA
Px015277	MRTLVLLVLATVAVTAVPRNPQRIVGGSVTSIEKYPFAVSLLLGGNNSYRQSCGGALLNDRAILSAAHCFDGDSPIRWRARIGSTYANSGGRIYSADELIMHPSYDSFTTDNDVALFRTLGTVSIAGVVPAAIAGPNYDLPDNEPVWAIGWGRTIFGDPTSSSEELRHVQVWTVSQETCRARYATEGRDITDNMLCSGWLDVGGRDQCQGDSGGPLLHNHVVVGITSWGKDCALAYFPGVNARVSRYTDWIQSNA
Px015278	MHLQKTFAVGATVPRTPQKIVGGSTTTIDKYPFAAVLLLASSGGFFRQHCGGTVINANSVLTAAHCPYRTRPDQWRVRTGSTRAGDGGGGNVQALRQFILHQNFNHNTQDNDIAIMRTTNPIVFLPGLVAAGTFAGSNYNVPDGASVWAIGWGAGRPGGPGSEQLRHVEIWAVNQATCRSRYAAVGRTVTDNMLCAGWLDVGGRDQCNGDSGGPLLHENVVVGVSSWGEGCGRPEYPGVNVRVSRYIDWIRSNA
Px015279	MLMLEIKMPSIFLFVLGAIVVAEAAVPRTSLRIVGGTTTTIDQYPFTANLLLLSNGGFFRQHCGGTVINENSVLTAAHCLYRRRPDQFRIRTGSTLASSGGNIQAVARFFSHSGFVHTTQDNDIAIMRTTNPIVLVPGLVAVGSLAGSNYNVPDGASVWAVGWGAGRPGGPGSEQLRHVEIWAVNQATCRSRYAAVGRTVTDNMLCAGWLDVGGRDQCNGDSGGPLLHENVVVGVSSWGEGCGRPEYPGVNVRVSRYIDWIRSNA
Px015280	MESKMRIFCALLAVCALSVEALPRTSQRIVGGSLATISQYPYAVAMLYGTSSYFQSCGGTILTSTAVLSAAHCVVGDTPSRWRVRVGSSFSSSGGSVHTIRLLTYHAGYNAQTMDNDVAVLRTSTPITFIPNAVAPATIAGPNYVLNDNQAVFAVGWGTTSSGGGTSEQLRQVQVWTVNQATCRGRYSELGYGVTDNMLCSGWLDVGGRDQCQGDSGGPLIHNNVIVGVCSWGYRCAQPRYPGVNTRVSKYTAWIQNAAA
Px015403	MSSVAATAVFEHNKIVGGEETTVEQYPSIVQVDYLLSTGWKQQCAGTIITSSVVVSAAHCFVDDAAVDTRRIRAGSSFRNSGGTIVNLFSFRNHPEYGILASHDADISLLYLAPRLVFSASVQPAPIPPQDAQVPDDSAVIHAGWGHTTPGGEFSPVLREVTIYTVNNAECADRYGSGITENMICAGILDVGGKDACKGDSGGPLYHDGCLVGVVSWGNGCAKSKYPGVSTRVSAFTTWILDNIDNPV
Px015905	MRQLLVALALAALIACSRGHPQSENPPAKEKGFFDWVANLVGSTTTTTLRPVNNPPEDCPSCQCGIARTRRRIVGGYETKKLEFPWMAVLMYNGRFYCGGSLINDLYVLTAAHCTSGFRKEKMTVRFLEHDRSQPNETKTIDRKVEAIIRHLRYNPGTYDNDIALLKLDQRMDLSNALKRVRTSSNDTESGESAETGDEASDNDTGVRPVCLPTAGLSYSKFNAVVAGWGTTEEGGSVANTLQEVYVPIISNSECRETAYKNRITDNMLCAGEPQGGRDACQGDSGGPLHVLNATNAQYEEVG
Px015906	MLRLICLFTAVAAVSSCKPCTCGVVRGARVVGGQAASPGEFPWLAALRKDDKFVCGATVVAPDHLITATHCVHGVDASRLSVLVGEYDVNSTETGGFAVLNVIQHPDFNRYTYDNDIAVLRLADPLPSHLYRPACLPEMDDEDFPGGTEAIVSGWGSTIEKGPSSNIPMKAEVQIWAHEECTGAGYGKRKVTPRMLCANAPERDACSGDSGGPLLLPQPYYTVVGKLVLRFRPPWRSGVKFGGIIYFWDDTSSVGSTSNTDNTSRSETPTNPRLKKRKRGKKKNTTKQVKPPYKFK
Px016051	MMFSTTSAFIIMTLAATATALKDGGVYVIGGEESSVEEYPSIVQMYLLLTDGRLRFTCGAVIFSKRTVISAAHCMDGDVKPCNIRIRAGSSRIWNDGHIVRVRNYQIHPDYDAKNLNANIALLTLRTRLPLSNVIQPAFIVPSGLGLPENHAVQVAGWAMATVILQKATVYTINHDECSRRFVAAGYPGLTEDMICAGTLDVGGRYACNKDSGGPLYMHGMLVGIVSEQLKNCTEFPFGKYTKVSAYTNWIKSNAD
Px016053	MTNVTKPACIAPSGLELPDNLAVQVAGWGETNRRKAIILQISQISVLEAAARNNSPVLSWNYWPTAATAYQPPNNYIIGGQNASIEAYPSIVQLEGYLSFDDEWLGLGGATILTERWLVTAAHCLDAAPILGLEKMRVIAGTSIRGDGQFFQLKSYIVHPDYAIRSPFDADIGLVELLQPLTWSDAVQPAPINAFGNELPDDSAVQVVGWGDTVGETMGENYADILQEVTLYTVSNAECKKAYEDEDIVTENMLCAGSRGVGDVDACEGDSGGPMYFRNQNDIDILVGVVSFGPYPCANPLKPGGFTKVSAYTDWILRNAV
Px016054	MVLITGTLFLLAATAATAFQPPTTFIVGGDNATIEAYPSAVQLEVRKPLTGEWILICGATILSERWVVSAAHCLAPIVPIVGLEGMRSRAGSNIRGEGGQVTSIKSYLVHPEYSIVSVYDADIALAQLERPLTWSDAVQPAPINAFGNELPDESAVQVVGWGDTLGENLSSEDDYADILQQVTLYTISNAECRRRYSDIITDNMICADDQGLVEKDACNGDSGGPMYYKNRDTQILVGIVSFGPLPCPSPLKPAGFVKVSAYTNWIVENAV
Px016055	MGAWGLLLITASAAAVAAVPTNRIVGGQDTIVEFFPSIVQVDFLSVSEGRWSQNCGGTILAPRYVLTAAHCLEGFDFPGASHRRIRAGSTYRNQGGTVIQVRSFLHHPEYRQRSRWDADIALMQLQQPLAFNARIQPASINAQGSELPDNFMVMHAGWGDTSTGGSPSEVLQEVVLYTVNNAECARRYEYGITENMICAGILDVGGQDACRGDSGGPMYFTDILVGVVSWGRGCGMAEYPGVSTKLSAYTDWIVANAV
Px016056	MVTWAVLLLTATVASAAVPRTNRIVGGEPTTVETYPSIVQLDFLGTWTGAWSQSCAATIITPKTAVSAAHCTENVSTSSRRIRAGSSNRNSGGIIINLEYYRNHPEYRQQTRYDADICILVLAQSLSFTPAIQQAPINAQGSELPDGSAVIHAGWGTTSSGGSSSSILRDVTIYTINNSVCANRYRTGVTQNMICAGILDVGGKDACQGDSGGPLYYNKILVGVVSWGRGCADAYYPGVSTKVSSYSDWIRNNAV
Px016057	MLCSALLLVCADPKYRCRISSGPQDQPNRRWTDHFHRGASFHRAAGLPWSAQWNLDPKLRGNHPEPAQICGGTILNQDFVVSAAHCTDNNGAANHRVRAGSAIRNSGGQLVYVAYYRNHPDYAKKEDFDCDITLIRLAKRLTFGASGQPAPINAAGSEIPDGPAVVHAGWGDTEQGAMTPSLYLRDVTVYTINHAECVYRYEDYETHVTDNMICVGILDVGGKETCQGDSGGPLYLNGILVGIVSWASGCADPYYPGVKTKVSAFTNWILE
Px016058	MLRLSEARKAGTYPDITYRQVRVGATTRNEGGTTIALTREVKHPDYRKAARFDADLTLVRLATFVDFTPTVQPGAIYGQGTETATNTEVVLSGWGQLGLGQASAETLQETTVKIVDNAECARRYGEGITSNMICAGILDQGGKDSCQGDAGGALSLGNVIVGVISWGEGCASGYFPGVSTKVSAYSNWIIDTAPLLLQRWCPGPTASSVERSARSDRIVGGEITTIEEHPSIVQLDYLGQLSGTWHQNCGGTVLTPEFVVSAAHCTANNVSPSERRVRAGTTIRNSGGQLVSVSYYRNHPDYGKKEDFDCDITLIRLAKRLTFGASGQPAPINAAGSEIPDGTAVVHAGWGDMEQGTMIASLYLRDVTVYTVNHAECVKRYEDYVTHVTDNMICVGILD…
Px016100	MRCIDGEWTSFPHCVPDCGRVTPESTQLVAGGVSAKHGELPWHVGVYKKTTEPYKQICGGSIVTQTLVISAAHCFWDDTLKLQEAKNYAVAAGKIYKPWSEPADTEAQKRDVENIVVPDKFFGAETNFDHDLALVFLKQPFEYKSFIKPVCLNFNKRVEAEQLRPGSYGKVAGWGFTGPQSPPSAVLKVVELPYMDEGSCLRSAPEGYRDLVTSQKFCAGSEDGKTVCKGDSGGGLVFPSKELGVVRYYLRGVVSTAPKGYDICNVGTITTFSHLSKMEGYIKPFLVQRN
Px016175	MAFYGCFVTAVLSCTYLVCSQSLDDDLENLINEIFAQDNNQPDRQCSQIEQELRGCHDCYPCNHSVIAHYDRRMTEVRQISLINAACAPTKVCCVSQSVLVLNRISPDVCGRRVETGRRRSKPRAILHGEYPWQAHVFQKKNRDTKFLCAATLIDADARALVTSAGCVRGASADSLYVTWDVPADARGKMAVVERVVLHEGYRPDTKHNDIAVIKLRSVSDIPEHAAPICLPTAAPPNGIACATVATNDYRINTFIPQRKVCTTGKGVPLDGSQICASTVGGGDYFPRQGAALMCQPPRSDNDEAVYVLYGITSFSVNDSLSIYTNVAEFLQWLAKHI
Px016895	MSQVLQSLVLLFFIFYSKEAECKKHDKAHGVRVDGGKIVGGYNTTIQNIPYQAYLILQKGSGYYQCGGSIINARNILTAAHCVRGMQAVYIRIGSGDSENGGYNYYTTTYVVHPQYNAQTSEYDVAVIKVGQNMRLDGTNTKAVTLARAGSDPPAGTQLLVSGWGATSESGSTSRFLMAVKVPVVSRADCSRSYSGITTRMICAGTAAGGRDSCQGDSGGPAVMDSNRVQVGVVSFGIGCARAGYPGVYTNVAAVRRFIDATALL
Px016983	MSLPWLLLLVTLARSQTIDQGVLNDIFGPPPTTGDVNTTPRLEDLTVKPTEGISTFVDGSGAECQCVPYYLCDAALQGVQANNESVTGWGQLDIRMIHATPCLDRAVPRLGSLSAMNLNKKVLQPGFCPVETWCCMNHNETSDVSGLRNIISLLIGSSNLFGLRFQRLGDNHECQESVEQCCTAVLPAPRPAPTPAPAPRGCGVRNVGGIDFTVTGGSGLEAGFGEYPWVVALLDSADQYVGVGVLVDTEVVLTGAHVVAKTVAASLEGLEAGFGEYPWVVALLDSADQYVGVGVLVDTGVVLTGAHVVAKNLIEDVDSYSHRGKAGFGEYPWVVALLDSADQYVGVGVLVDTEVVLTGAHVVAKYPPSSLKIRAGEWDTQTSKERLPHQERGVREMVV…
Px017308	MLIINDTTILRASKVVIRVGSTYNDRGGSKHETSKTLVHEDYKYSESKDNDVAVLVLSTSVSNYRSSLVQPAVIPPGGYVVPDNASVVAVGWGRTDMKCIKSSPIGLRLVGLRKVDRDTCAARYPRFSYNNMLCAGLLGVGGAGTCKGDSGGPLVYNGVVVGVTSFAMRCADSFFPHVFTRVSSYTNWINNTLRQNQVDVVHKLSHNTAVAADVSSLMLLAFVTSIWIMYSKIIYF
Px017492	MAMKCPSAVILHVVLADGAKINDTTAATGTTILRASEVVIRVGSTYNDRGGSEHATSKTVVHEDYQHSMGFDNDVAVLVLPTSMSNYRSSSVQPAAIRPGGYVVPDNASVVAVGWGLTDMNCNKSTSLGLRHVGLRTVDRDTCGARWGQVVPDPMLCAGLLGVGGAGICMGDSGGPLVYNGVVVGVSSFVKTCDDSFYPQVFMRVSSYTDWINNTTPGYEGFPQPAPHEVTPTTTPLYTSGPPESP
Px017504	MADFKMAGEDKMAAETRRLQDSLISSLFGYPRSCTIGGATLPCTLSISCWLRGGARGRGCGDGWLFSCCLPRERYDAVYDEVDNSLSPPGWQSSPPLRARTPPRGLPSNVLRRRVDDDDTQADCGIPSSRLLQKRIIGGRAARFAEFPWQAHVRISEFQCGGVLVSRWFVATAAHCVSRARPRDVAVWLGALDPAAGERGARRVGVTQKILHPYFQFRLTQPDRYDIALLKLSRPVTYMSHILPICLPEYDLELRGKTGVIAGWGKTDASSGHTGTNMLRSASVPILSTEQCITWHQSKQISVEIHAEMICAGHSDGHQDACLGDSGGPLIVLDSGRYYLAGITSAGFGCGVDHQPGIYHNVKTTARWIRTVIGGDHLPVYCGYNSYYLAGITSAGFGC…
Px017505	MSRRQEVSVALTLEAARCCGIAVNKQTAQRRIVGGDDAGFGTFPWQAYIRIGSSRCGGSLISRRHVVTAGHCVARAQPRHVRVTLGDYVINSAAEPLPAYTFGVRGIKVHPLFKFTPQADRNVHYMPHIAPICLPERGSDFLGQYGWAAGWGAPSPGARLRARAPPGGGGAPGSRLRPRTLQAVDVPVLDNRVCERWHRANGINVVIYPEMLCAGYRGGGKDSCQGDSGGPLMLERAGRWYLIGVVSAGYSCASRGQPGIYHRVAHTVDWISHATTQS
Px017515	MVTWALLLLTATVASAAVVPPSRIVGGQETRIELYPSIVQLDFLLPSIGWLQNCAGTNCAGTIITPTVIVSAAHCTDNVAVNTRRIRYGSTTRGSGGTLVSLRSYRNHPEYGRRAYYDADICLLYLAQALVFGATAQQAPINAQGSQLPDGSAVVHAGWGDVQSGGPASPVLRDVTIYTVNNAECARRYLSGITDTMICAGILDVGGKDACQGDSGGPLYSNNILVGVVSWGNGCARPYYPGVSTRVSAYSDWIVNNAQ
Px017686	MHKIRFDGYIDSIIANELQDTDADTDSNAVDSTELSAPDDDIDLEAACPELSGQIIGGRASSVSRHPYQASMVINGNSFCGGFIISPDYVMTAAHCVRGVSPSSIRLRVGSTRRDSGGRIARVSNVTVHPQYGTPRFDKDIAVLRLSRPLSFSTSVRPIRLPQRRQPVPLVRLTVTGWGLTAPRGRQIPRIMMEAQVPVVPHWLCRLSYSDSLTNNMFCGGHFLIGGVSSCQGDSGGPAVFRGVAFGIVSYARGCALPLSPTVFTNIAALRDWVTQNTGV
Px017701	MFSGCCEDTVTVREPPARPAPPANRIVRGHPTTVKTYPYMAYLTLFFTACGGVILTQHHVLTAAHCLHRKINDTTAVTGNTILRASEVVIRVGSSYNDRGGSEHVTSKTVVHEDYKFLISYDNDVAVLVLPTSMSNYRSSSVQPAAIPPGGYVVPDNASVVAVGWGRTDENCINSSPLGLRHVGLRKVDRDTCAARYSIFFSYNNMLCAGLLGVGGAGICSGDSGGPLVYNGVVVGVTSFSVTCDDSFYPQVFMRVSSYTNWINNTVSSLMKYRNRTAYPCTPRLRMPPLKEFLPLTFLYFAR
Px017787	MSVPIVIISGQKKKDWEAGVWGISVVGGEEAEIADYPHMGAIGWKAIDDTNGLWVFKCGCTLISHNFVLTAAHCTHVPVDSTIAESDPKIVRLGDNNIYEKTSDDEETAIHVKIIRIIVHPNYAAPKKYYDIALMELEKEVAFSTVIRPACLWNDEDTSKLPHQPTVTGWGVVESATKTVSPTLQVAELSVIDRETCDKLLKKTCNRNFCGTEEHQLCGGNLTGGVDTCQGDSGGPFQVQLDLPEDMSGSMHYVFGITSFGIGCGRANTPAVYTRVSYFTDWIDENNIENWNRDTPPSNWGYNGAQNPPPRPNYNVHVHIHHAPDQEFYQPPSQQYNNQEDYERGFHHGFSHGLSYLKMLPQAKIDGHNHHNPVFVMNERDDGYRPGGGGNMNPIPPLK…
Px017788	MAIGPPPITLGLTYTLAKSGCSNAPLPTPQGSTLVQGGIIGWKEKEGDYIFMCAGSLISAKFVITAAHCTNLRDPSVEKPSPDIVRFGDRSIVPEAADAEFTVDSKIHRIIIHPNYKHPKLYDDIALLELEKETAFTKFIQPACLYHKADISGLSNKVKVTTWGRQIEISDNPKQKVAVFDMVDDSNCDRMLKERCNRRWCGLKNQICVVGDGDRDTCQGDSGGPLQVEIPLPTSQGKIHYVIGIFSFASCGRSGAPAVNTWVAGYLDWIESIVWPSS
