# Supplementary material for: Genome-wide identification and expression profiling of serine proteases and homologs in the diamondback moth, Plutella xylostella (L.)
Source: BMC Genomics. 2015 Dec 10;16:1054. doi: 10.1186/s12864-015-2243-4 (PMC4676143; doi:10.1186/s12864-015-2243-4)
Supplement: Additional file 10: Table S3. — RPKM values of the PxSP and PxSPH genes at different developmental stages obtained from the RNA-seq data. (XLSX 33 kb) [file 12864_2015_2243_MOESM10_ESM.xlsx]

## Sheet: Sheet1
Additional file 10: Table S3. RPKM values of the PxSP and PxSPH genes at different developmental stages obtained from the RNA-seq data.
GeneID	E	L1	L2	L3	L4	P	AM	AF
Px000458	0.357596	1.36159	1.99129	2.82111	4.95671	83.8492	0.331055	-
Px001031	0.46108	-	-	0.191448	-	0.198739	729.288	-
Px001509	-	0.225526	0.212031	-	0.184725	0.229769	0.493506	-
Px008406	1.56243	-	-	0.144166	0.84222	28.4346	0.160718	-
Px001930	0.265548	-	-	-	-	-	125.87	0.614172
Px002442	2.55052	21.1014	17.5843	10.5902	19.8371	0.4886	-	0.21848
Px002587	27.6588	1743.19	1578.86	383.556	734.012	-	0.248601	0.207024
Px002588	0.477987	2.42666	17.8714	6.35097	7.61929	-	-	-
Px002839	-	0.335173	-	-	-	-	5.86754	0.610779
Px002860	2.98742	28.311	59.8881	53.0901	95.6552	0.515066	-	-
Px002861	58.9818	575.072	1370.59	979.607	2451.73	2.56561	1.00191	1.87728
Px003000	0.209643	-	-	-	-	1.26507	0.970418	0.323248
Px003545	0.547313	0.231551	1.08848	0.909013	0.18966	0.471816	273.867	0.210975
Px004168	1.95446	-	-	0.0854237	0.0712927	6.65078	0.190464	0.237915
Px005237	-	-	-	0.4023	-	263.519	241.288	75.817
Px005238	3.04509	2.8108	116.715	60.6898	26.86	18.1367	14.0954	5.33547
Px005239	4.15239	32.5584	216.694	191.954	152.335	0.238641	0.25628	0.213419
Px005240	-	-	5.90031	10.2656	21.133	0.236812	-	-
Px005241	-	2.93547	6.2096	6.00205	7.81431	-	-	-
Px005242	1.68042	7.34632	40.9949	29.0724	11.8404	-	-	-
Px005243	35.849	193.848	876.265	1026.61	615.702	0.724312	-	0.21592
Px005765	2.59149	11.4511	19.0121	23.9118	23.9475	0.496449	0.799718	-
Px006069	0.539083	5.24559	11.7932	1.79069	1.68127	0.464721	-	-
Px006453	0.209643	-	-	-	-	1.4458	0.194084	0.161624
Px006622	14.4611	0.822595	1.3534	0.302748	4.04266	3.77133	0.112503	1.87374
Px006623	5.92734	0.578694	1.36017	0.0946587	1.817	40.6812	1.26633	0.175757
Px006625	-	0.433331	-	-	-	0.662228	264.558	-
Px006799	-	-	-	0.409212	0.341519	0.637195	6.15865	-
Px006859	45.3441	18.3639	11.7156	9.33335	25.7856	32.0733	22.6039	28.3847
Px007357	14.3655	0.821296	0.514768	0.806052	0.35878	16.2329	1.61748	1.9955
Px007616	5.97483	77.0969	297.302	88.0701	173.918	-	0.553138	0.690943
Px007617	17.0317	155.966	975.518	337.852	996.676	1.65768	1.78021	0.423567
Px007618	1.41696	10.0711	48.0187	26.5931	41.0491	-	-	-
Px007619	20.7252	128.916	443.146	428.179	401.604	-	-	0.21592
Px007620	0.217927	6.26948	7.10787	10.3155	4.9842	-	0.201752	-
Px007621	-	1.18489	4.90156	3.48869	7.76422	-	-	-
Px007670	0.721792	1.83221	1.33978	0.1998	1.50073	1.65927	4.00932	1.11293
Px009284	0.893742	29.9971	25.7532	19.7918	8.74066	0.0856066	4.22898	0.689029
Px009286	34.7627	255.902	577.277	468.745	791.141	1.49837	0.402282	1.34001
Px009395	0.829314	0.57413	0.599751	0.250433	0.365759	3.24963	1.18654	1.9762
Px009524	-	-	-	-	-	-	2.21255	-
Px009565	1.07012	26.2586	31.072	11.3304	10.3832	-	-	-
Px010489	4.25929	42.046	62.6835	110.828	58.0548	12.8512	55.2043	17.513
Px010975	-	1.00691	3.07665	2.2235	2.06187	2.05172	2.20337	0.917435
Px011043	-	0.22469	0.211246	-	-	-	89.4854	0.204724
Px011817	-	-	-	-	-	-	177.494	0.349845
Px011887	43.0894	71.1261	206.511	193.579	66.0915	1.21789	1.30791	0.272293
Px012329	21.6484	16.1329	12.3236	9.73097	17.0684	43.1457	46.151	44.0979
Px013056	-	-	-	-	-	-	9.71364	-
Px013377	4.98997	92.444	99.8658	63.4661	30.215	-	2.91765	0.202474
Px013378	0.724222	2.45117	1.15225	0.601418	0.501929	-	96.5477	-
Px014769	3.78782	2.74716	1.93708	1.1234	1.31259	4.66475	1.75334	3.96315
Px014830	7.41148	8.65689	4.61418	5.48574	6.58824	7.36139	12.3803	5.90019
Px014882	0.790787	129.362	80.1025	14.6662	27.4031	-	0.244031	0.203219
Px015275	60.3623	209.335	1148.84	905.814	1132.48	1.2215	0.262358	0.43696
Px015276	4.65908	10.7316	64.0372	50.5126	29.2405	0.223133	-	-
Px015277	0.840211	3.79165	45.4508	31.3982	78.8068	0.241437	-	-
Px015278	-	0.713722	4.24977	4.20285	8.1844	-	0.5206	0.216767
Px015280	0.274705	0.232438	1.74824	1.14062	0.951935	446.391	377.66	86.4076
Px015403	-	-	-	-	-	-	215.124	-
Px016053	1.11332	23.1738	37.1976	32.174	14.8147	0.19195	5.3596	0.171663
Px016054	4.74472	82.9702	83.2479	33.7103	25.2109	-	0.488063	0.609656
Px016055	3.59874	142.648	29.7294	56.7817	22.0636	-	-	0.213419
Px016056	231.338	1246.03	6079.72	4423.89	6096.08	11.3476	5.70424	4.3184
Px016058	2.49187	86.8306	108.576	45.9956	54.087	1.17171	0.419441	0.349292
Px016895	-	-	-	-	-	-	19.7133	2.90924
Px016983	1.77032	2.99587	1.71008	1.47013	0.350554	3.59729	1.99013	2.43719
Px017505	2.78439	-	0.276875	0.289031	0.241218	2.70035	0.644433	-
Px017787	0.112116	4.98043	10.5243	7.68112	20.2805	6.3306	0.726561	0.0864355
Px017788	0.640161	5.5972	13.0708	9.92339	23.9582	8.55378	17.2856	8.06101
Px003546	-	-	-	-	-	0.256464	134.13	-
Px005554	-	0.514122	6.76702	3.70025	22.5996	-	-	-
Px006254	0.49277	-	0.392002	0.204606	0.683038	0.424797	0.228098	0.56985
Px006570	150.757	624.426	2804.54	2846.84	2816.52	3.52517	3.02859	1.26104
Px006571	166.922	2620.5	5075.57	4587.17	4361.74	12.7962	3.62997	2.37512
Px006572	17.5124	22.4884	349.921	394.027	435.082	0.532827	0.190737	0.317675
Px007599	24.0682	422.521	955.913	444.133	1047.9	15.9434	160.195	6.44555
Px007600	4.46518	87.7612	130.108	52.654	110.257	0.659871	5.55106	0.0983549
Px007601	0.322964	-	14.1306	39.9618	5.81967	28.259	38.4207	-
Px007674	9.64359	122.22	309.197	242.688	274.172	2.1687	30.0829	13.0916
Px007677	1.07655	32.7926	108.078	72.9503	310.233	0.185609	0.398658	0.497977
Px007900	154.669	178.184	2825.27	2464.75	3698.7	3.49856	2.08731	3.1288
Px007901	9.29918	109.587	296.653	164.296	184.567	0.348541	0.873376	0.519506
Px007902	0.471697	13.9692	68.6687	36.4293	54.2678	0.813262	3.93019	0.181827
Px007903	25.5476	275.556	988.63	441.99	1000.86	1.42087	1.14442	0.423567
Px007906	62.0506	11.1314	2430.59	2933.68	1545.74	1.32311	39.5824	14.7063
Px010973	-	-	0.153323	0.320109	-	2.82456	7.67256	-
Px010386	16.9324	87.3059	431.877	368.887	371.307	-	0.489864	1.22381
Px011645	4.82583	0.583331	0.274213	-	-	0.148577	1.27647	12.3573
Px000402	15.4643	14.4231	13.2805	8.75593	20.461	46.2045	15.4553	18.9671
Px001556	4.26312	4.42701	3.69965	3.86208	3.7604	23.7209	2.87034	7.17087
Px001667	3.99803	3.45806	1.13083	1.03292	0.554175	3.44654	1.23377	1.98636
Px001833	57.8451	105.81	86.2246	90.1655	102.366	245.295	162.389	148.508
Px003670	9.49241	37.9379	39.2024	29.0154	46.4716	91.5802	105.268	35.968
Px003671	9.97002	17.9656	7.98019	4.95744	6.22737	25.6781	11.3951	7.87616
Px005657	0.709881	0.0858082	0.0806737	-	-	0.524537	0.18777	0.0781831
Px005666	3.50816	8.71963	5.93038	5.5838	6.58494	3.65429	13.4648	12.1707
Px010912	16.5897	6.29253	5.08169	4.43386	6.27745	10.7671	7.6792	14.7009
Px011499	10.5035	5.60295	3.2696	4.17162	6.33006	16.1409	23.2529	19.188
Px012001	52.5873	204.415	79.1589	75.6294	82.2094	239.051	132.631	70.4153
Px013162	12.5816	48.1248	34.688	31.7739	15.1701	29.5668	4.94633	12.4901
Px013909	4.62323	13.1465	6.69242	5.09806	6.19824	3.52815	12.9806	11.9783
Px003732	30.3099	0.0928094	0.668963	1.00195	0.0760189	1.76504	2.43708	294.474
Px006975	7.99111	75.5043	32.0498	23.8714	20.3072	40.9501	57.5401	21.3914
Px004167	0.944638	0.0799294	0.0751467	0.235337	0.130938	5.78177	0.0874527	0.43696
Px005947	11.6375	1.13184	0.425644	0.444331	0.0927071	14.2989	2.72441	27.5346
Px010313	5.36561	0.397254	0.907032	1.11394	1.85934	85.8604	0.869291	3.25758
Px012813	0.947551	-	-	-	-	8.16845	0.438612	0.365256
Px011097	1.65457	13.2999	8.33608	10.7631	0.382238	3.0904	0.255294	-
Px013864	0.130597	0.110503	0.103891	-	0.0905118	2.25166	0.120904	0.100684
Px013865	2.56403	1.20529	0.528814	-	0.460711	5.40308	0.43958	0.29285
Px017504	0.165968	-	-	-	-	3.43377	-	-
Px002794	-	-	0.0769721	0.160703	0.0670594	0.250235	0.179154	-
Px006062	13.0055	3.05284	6.4412	4.80782	13.6948	138.046	29.5568	13.3256
Px007622	16.8751	8.66663	12.6228	7.73885	21.3543	92.2777	75.004	44.9194
Px012683	-	0.262625	0.164607	0.0859168	0.0717042	0.0891889	0.0957815	0.0797626
Px000103	0.751326	5.26744	15.1983	14.4394	8.85214	5.27403	4.96831	1.48946
Px000107	11.1349	265.186	370.304	269.51	141.92	0.234121	0.502853	-
Px000191	0.1806	0.152812	0.287337	0.149976	-	0.311375	260.49	0.139233
Px000584	0.252458	0.854456	2.40999	1.88684	1.04981	8.27008	10.05	2.33558
Px000771	5.20883	25.6666	152.097	159.792	245.907	1.32068	16.4523	8.97636
Px000871	0.299992	0.507669	0.238646	0.498246	0.207912	-	-	-
Px001208	0.223358	0.377984	-	-	-	-	61.6206	-
Px001239	-	0.344695	3.72681	13.1936	2.96452	13.6961	11.8799	0.471098
Px001360	-	-	-	-	0.115292	0.717029	0.462018	-
Px001601	1.06482	-	-	-	-	936.604	273.721	151.871
Px001804	-	23.8621	10.2665	17.8621	1.98764	-	-	0.368503
Px002156	-	0.257061	-	-	-	-	0.281257	0.234218
Px002440	3.7283	18.4426	28.5182	11.4317	8.94438	0.247232	-	-
Px002441	12.3145	38.9006	118.862	110.9	53.2945	1.65136	2.02677	2.32073
Px002512	4.87546	1.45599	350.659	304.847	163.98	0.494463	3.18607	1.10551
Px002586	0.531096	24.4912	30.4194	12.5696	16.5637	-	-	0.204724
Px002589	0.282276	64.9656	58.8328	23.4411	31.3014	-	-	-
Px002864	0.275762	41.5331	58.1332	26.3352	20.6409	-	-	-
Px002865	93.0492	4199.36	3798.37	2820.51	2804.25	5.22641	3.17241	2.23541
Px002866	0.235075	1.6907	2.24405	1.95214	7.00562	0.810596	1.63221	1.26862
Px002998	8.31025	1.12207	0.562627	0.293664	0.306356	2.74363	0.654763	4.15759
Px002999	5.02939	1.08863	1.39567	0.485647	0.40531	2.1174	0.757971	5.86118
Px003816	1.32774	0.160493	-	-	0.131458	0.163513	738.044	0.877388
Px005244	1.22039	29.946	151.692	59.0336	82.8888	-	-	0.235215
Px005339	0.318658	0.269628	3.54893	3.17549	2.87104	-	-	-
Px005340	2.3684	61.7595	115.443	90.8303	94.3084	0.371219	0.199329	1.49393
Px005341	2.11568	54.3014	60.9634	61.4925	86.3483	0.405298	0.652884	1.44985
Px005342	4.27339	175.169	271.584	190.056	252.568	1.84196	24.6165	26.1735
Px005755	-	-	0.198733	0.207458	-	-	-	0.192597
Px005936	0.995806	13.6921	18.8141	26.2556	18.8067	1.50228	3.91806	2.11122
Px006587	90.0706	0.189582	0.0891193	-	0.0776422	0.289725	13.6902	45.1704
Px006767	-	-	0.810175	2.53723	0.282335	1.9315	2.82855	-
Px007227	-	-	-	-	-	0.724312	1.29642	-
Px007556	0.405646	8.92405	6.1312	7.41096	1.61654	2.01072	13.9888	3.20551
Px007598	1.8317	27.4549	47.4609	10.6477	50.9605	0.451153	0.24225	-
Px007664	0.293844	-	-	-	-	-	-	136.603
Px007675	15.7146	187.817	581.562	336.58	458.564	-	-	1.262
Px007789	-	0.19761	0.185786	0.193943	-	0.402658	0.648631	-
Px007904	10.3223	552.843	1736.17	1106.25	1186.59	1.44299	1.29137	1.50556
Px007905	-	-	0.755448	2.16869	0.16454	-	-	-
Px007928	-	-	-	-	-	-	20.6627	-
Px007931	-	-	-	0.0678909	0.0566602	0.0704765	6.81173	0.0630279
Px008596	0.933163	2.10556	3.2168	2.32479	10.5634	162.899	0.575935	0.119903
Px008682	8.90658	5.65215	8.85657	6.28687	5.86415	27.2569	9.89464	10.6431
Px008830	-	3.6187	9.60612	3.96936	25.6301	-	1.8632	-
Px008946	10.3053	7.25549	5.60912	4.82586	9.73772	35.023	15.016	15.7901
Px008988	-	-	0.364449	-	-	2.17216	5.72577	-
Px008989	-	-	0.24066	-	-	1.30396	3.92098	-
Px009088	5.39811	6.96844	5.78071	5.45978	3.88511	6.50296	12.0452	6.08244
Px009249	-	0.427228	-	-	-	-	0.701161	-
Px009287	4.77987	42.7193	120.252	92.2875	134.787	2.57533	1.10628	2.53346
Px009488	-	-	1.4158	1.90022	0.176209	3.50683	6.11982	-
Px009566	1.22386	179.324	102.065	37.7738	33.3629	-	-	0.078628
Px009567	5.16008	37.2271	77.1287	25.7106	29.7393	-	1.00571	-
Px009569	1.02662	11.4888	12.5401	24.4762	10.4431	1.0563	0.398566	0.127657
Px009637	0.830479	8.43239	17.177	10.3448	20.5287	0.238641	-	-
Px009638	50.9433	950.136	1520.04	994.055	840.077	0.464721	-	0.207803
Px009639	103.534	1591.36	2893.96	1758.66	2273.18	1.38376	-	1.65001
Px009784	14.4571	313.178	913.049	659.922	804.75	2.02649	4.57019	1.7217
Px009933	16.7848	329.282	649.983	505.577	579.776	0.357271	2.11024	1.11829
Px009990	-	-	0.196001	-	-	0.212398	84.1682	-
Px010223	-	-	-	-	-	0.37919	-	-
Px010224	-	-	-	-	0.0824063	1.33251	5.94417	0.0916675
Px010225	-	-	-	-	0.15196	0.945075	2.23285	-
Px010488	-	-	-	-	0.248455	0.618079	0.995648	-
Px010971	-	-	-	-	0.6715	14.4775	53.8188	0.248989
Px010972	-	0.261493	-	-	-	1.06565	3.43327	-
Px010976	0.130836	-	0.104081	-	0.090677	1.35346	3.02813	-
Px011101	-	0.400438	0.564716	0.393006	1.14798	6.73156	8.54352	0.547282
Px011303	1.3895	0.705423	1.76857	2.07699	1.54081	4.07262	616.427	0.428492
Px011800	-	-	-	1.05071	-	2.18146	16.0085	-
Px011886	2.09119	25.5304	41.589	32.4991	30.0216	-	0.276569	-
Px012048	0.283391	4.0764	6.65048	3.17705	6.38323	0.7329	0.524716	0.32772
Px012084	3.62518	1.70411	3.84515	3.01047	0.558326	2.77788	2.98322	2.79483
Px012085	-	-	-	-	-	-	0.258275	-
Px012086	-	-	-	-	-	0.864447	8.81926	-
Px012089	-	-	-	0.195856	-	3.65968	3.27516	-
Px012090	1.11332	0.565215	0.531394	0.184908	1.23456	3.0712	2.88594	0.858315
Px012494	-	-	-	-	-	-	0.483324	-
Px012568	2.20609	102.2	122.409	68.9294	105.689	-	-	-
Px012569	11.4146	66.7029	580.011	451.737	1264.52	0.307502	0.660463	0.275002
Px012570	6.25935	248.443	454.706	226.348	300.118	0.24527	-	0.438694
Px012582	2.38199	33.8603	101.566	83.0796	76.435	-	0.882081	0.183639
Px012824	0.314465	-	1.00064	0.261142	0.217943	1.35544	106.261	-
Px013146	-	0.396512	-	0.194576	-	0.201987	456.61	0.180639
Px013299	3.97161	9.19724	4.15717	3.81891	7.6782	6.66733	5.03146	4.99574
Px013594	-	-	-	-	-	-	20.521	-
Px013665	0.227613	17.7184	20.8228	28.5416	30.6033	0.196216	0.421438	-
Px013666	10.524	16.4058	14.1044	16.8332	10.9227	27.0829	25.1492	20.6234
Px014534	1.22736	1.29814	1.79001	2.12341	6.30884	2.90965	4.0716	2.75983
Px014593	-	0.255976	-	-	-	0.260793	-	-
Px014636	3.13092	2.11935	0.249067	0.260002	1.95292	1.34952	3.7681	2.41378
Px014831	104.789	177.851	101.642	64.3748	136.65	238.911	134.597	95.6691
Px015279	3.47627	1.83838	127.9	44.0238	28.9111	5.9935	3.21826	0.670006
Px015905	0.471697	0.199561	-	-	-	23.5846	0.655032	2.36375
Px015906	36.8563	2.60715	6.31642	3.93655	3.77816	23.8037	4.60796	31.5207
Px016051	-	-	-	-	-	-	0.834925	-
Px016057	7.38068	117.541	213.886	152.572	100.661	0.45447	-	-
Px016100	-	0.268435	0.252373	0.263453	0.439743	6.29019	4.99293	0.733745
Px016175	22.6303	20.4011	14.6376	9.83557	29.6094	30.8128	26.6289	21.5232
Px017308	-	-	-	-	-	-	-	-
Px017492	0.797629	0.449936	0.352511	0.0735975	0.184268	1.06961	1.64095	2.18642
Px017515	1.92737	42.4012	134.311	118.12	66.789	-	0.713726	-
Px017686	-	-	-	0.423775	-	-	-	-
Px017701	-	-	0.255768	0.266997	-	3.32599	7.73897	-
Note: E, eggs; L1, 1st-instar larvae; L2, 2nd-instar larvae; L3, 3rd-instar larvae; L4, 4th-instar larvae; P, pupae; AM, adult males; AF, adult females. -, missing values.
