# Supplementary material for: Genome-wide identification and expression profiling of serine proteases and homologs in the diamondback moth, Plutella xylostella (L.)
Source: BMC Genomics. 2015 Dec 10;16:1054. doi: 10.1186/s12864-015-2243-4 (PMC4676143; doi:10.1186/s12864-015-2243-4)
Supplement: Additional file 13: Table S4. — RPKM values of the PxSP and PxSPH genes at different developmental tissues obtained from the RNA-seq data. (XLSX 23 kb) [file 12864_2015_2243_MOESM13_ESM.xlsx]

## Sheet: Sheet1
Additional file 13: Table S4. RPKM values of the PxSP and PxSPH genes at different developmental tissues obtained from the RNA-seq data.
GeneID	L4H	L4M	AMH	AFH
Px000458	78.2695	0.148725	0.185608	0.18819
Px001031	0.880626	0.383528	0.239321	-
Px001509	3.05437	0.221705	1.66012	0.561072
Px008406	3.05042	-	0.180215	0.182722
Px001930	-	0.662652	0.275662	0.558994
Px002442	-	35.8303	0.58837	0.298278
Px002587	17.6429	1455	0.557519	-
Px002588	0.365166	33.0001	-	-
Px002839	-	-	162.839	192.204
Px002860	-	427.907	-	1.25774
Px002861	6.20094	13863.2	3.65123	1.70862
Px003000	0.320321	-	2.61154	3.08918
Px003545	0.209065	3.41443	0.568159	0.576063
Px004168	2.04326	-	-	-
Px005237	-	0.402964	-	0.509893
Px005238	0.422973	199.41	-	-
Px005239	7.19054	1531.95	-	-
Px005240	-	206.336	-	-
Px005241	-	45.2099	-	-
Px005242	-	65.2298	-	-
Px005243	1.49775	3343.26	0.581475	-
Px005765	1.75984	150.174	0.896733	0.606138
Px006069	-	1.56944	0.279808	-
Px006453	0.160161	-	0.652885	1.54459
Px006622	70.8361	1.41515	1.13536	0.255811
Px006623	17.1553	0.18963	0.473315	0.359925
Px006625	-	-	-	-
Px006799	0.18823	-	0.255769	0.259327
Px006859	84.9752	-	31.3808	42.0152
Px007357	1.2359	-	9.0685	7.69626
Px007616	0.456458	466.424	0.31012	0.314434
Px007617	0.629597	1856.34	0.285168	0.57827
Px007618	-	114.327	-	-
Px007619	1.28379	2704.47	-	0.294782
Px007620	-	21.7527	0.226228	-
Px007621	-	34.9445	-	-
Px007670	14.7047	-	2.99713	2.78559
Px009284	5.68992	63.4383	1.85557	4.70345
Px009286	3.65166	3499.89	1.35325	2.28679
Px009395	1.67032	0.0627115	2.34791	1.6664
Px009524	-	-	-	-
Px009565	-	36.4953	0.27772	0.281583
Px010489	1.62698	588.71	-	0.74717
Px010975	-	15.8377	-	-
Px011043	-	-	-	-
Px011817	-	-	-	-
Px011887	0.539655	2713.71	1.09993	1.11523
Px012329	56.7475	0.495612	41.0286	64.385
Px013056	-	-	-	-
Px013377	-	195.519	-	-
Px013378	-	1.20482	-	-
Px014769	4.34066	0.225052	3.65123	3.70202
Px014830	14.6477	0.603088	5.85395	11.0229
Px014882	-	36.6164	0.547271	0.277442
Px015275	3.24753	5951.61	-	1.19311
Px015276	0.197744	169.873	-	-
Px015277	0.213965	544.436	-	-
Px015278	-	145.705	0.583756	-
Px015280	0.209866	12.5675	0.285168	0.867405
Px015403	-	0.239513	-	-
Px016053	0.340217	47.5998	0.231146	0.234361
Px016054	0.402757	85.0728	-	0.277442
Px016055	-	142.304	-	0.291368
Px016056	63.5475	34236.3	4.07033	5.0113
Px016058	0.519194	131.054	0.823068	0.476867
Px016895	0.205921	0.448411	866.005	1342.47
Px016983	8.50123	0.105183	3.41296	2.92806
Px017505	1.59539	-	1.08392	0.732662
Px017787	52.6765	-	0.116386	0.47202
Px017788	76.3752	0.44374	42.0877	58.6195
Px003546	-	-	0.308833	-
Px005554	0.309463	60.818	-	-
Px006254	-	-	0.767308	2.59327
Px006570	4.79021	9573.02	1.415	1.43468
Px006571	8.13066	15051.1	1.45369	2.06347
Px006572	0.786997	1258.75	-	0.216851
Px007599	8.90335	5670.52	1.578	0.799974
Px007600	0.68225	410.679	-	-
Px007601	-	-	-	-
Px007674	5.92595	1568.04	0.870513	1.54459
Px007677	4.93468	1108.06	0.44702	0.226619
Px007900	49.952	19376.9	5.61727	7.11926
Px007901	3.08881	1088.97	0.279808	0.2837
Px007902	0.720723	287.207	-	0.248238
Px007903	2.20359	4749.61	0.427752	1.15654
Px007906	56.7851	10996.9	6.1455	2.53855
Px010973	-	-	-	0.202861
Px010386	0.808487	1314.69	0.54929	-
Px011645	0.263341	-	0.894578	1.26983
Px000402	62.4274	29.527	19.7018	17.3864
Px001556	11.6952	0.644742	4.62666	8.36225
Px001667	7.05898	0.295607	8.48507	7.10691
Px001833	278.308	9.81001	364.76	362.74
Px003670	95.3547	1.00798	66.8811	86.3055
Px003671	23.5556	0.358344	20.1884	17.8782
Px005657	2.40173	-	-	-
Px005666	14.629	0.182381	11.9117	13.6928
Px010912	26.8048	0.317227	12.7677	12.6443
Px011499	22.852	0.379864	20.385	29.3205
Px012001	552.482	3.2889	129.293	157.171
Px013162	122.19	10.1787	35.4253	36.4623
Px013909	25.6504	0.189129	12.0376	17.47
Px003732	0.223457	0.121649	0.948863	1.15448
Px006975	131.596	2.03104	41.1317	29.9053
Px004167	1.44335	0.0785753	-	0.0994258
Px005947	4.59864	0.222532	1.94404	0.703957
Px010313	13.9884	0.334735	2.50649	1.69424
Px012813	0.12065	-	0.16394	0.332441
Px011097	1.26404	-	0.286265	0.290247
Px013864	0.0997723	-	0.135572	0.137458
Px013865	2.97453	-	1.5773	2.29891
Px017504	0.126794	-	0.172289	0.174686
Px002794	-	-	-	-
Px006062	43.0123	1.01201	33.9699	26.8474
Px007622	26.5537	0.838014	127.592	142.887
Px012683	-	-	0.107401	0.980055
Px000103	41.7372	0.178559	26.4066	29.5982
Px000107	0.622443	477.561	0.281927	-
Px000191	-	0.150223	-	-
Px000584	0.771478	0.209995	5.76562	4.2515
Px000771	8.661	1740.74	0.318072	1.28999
Px000871	-	-	-	-
Px001208	0.170639	-	-	-
Px001239	-	0.338856	0.422891	0.857548
Px001360	-	-	-	-
Px001601	0.271163	8.26674	-	0.373585
Px001804	-	87.0724	-	0.503095
Px002156	1.16049	0.252706	0.946129	0.319764
Px002440	0.2191	38.8844	-	0.301857
Px002441	-	211.012	0.568159	-
Px002512	5.6966	1373.36	0.893146	-
Px002586	0.608611	35.1205	-	-
Px002589	3.01909	123.269	-	-
Px002864	0.421346	245.207	-	0.580494
Px002865	102.502	24056.3	4.10453	8.6007
Px002866	0.448975	41.0627	0.976116	1.23712
Px002998	2.7016	0.220612	0.550645	0.744406
Px002999	3.30616	0.0972898	1.45701	0.984851
Px003816	0.289815	0.315548	0.984509	0.399282
Px005244	0.233085	185.261	-	-
Px005339	0.243444	17.7591	-	-
Px005340	5.92162	287.627	0.22351	-
Px005341	11.8529	374.453	-	-
Px005342	47.3386	1605.9	2.71098	6.99668
Px005755	-	-	0.259334	-
Px005936	0.190191	71.6492	0.775301	-
Px006587	0.171172	-	23.4916	28.0633
Px006767	-	-	-	-
Px007227	-	-	-	-
Px007556	4.57104	1.60274	100.642	78.9866
Px007598	0.599726	246.826	-	-
Px007664	-	-	-	-
Px007675	19.5089	2937.54	0.339858	0.689171
Px007789	0.35684	-	0.727318	1.22906
Px007904	198.852	9096.17	1.15843	2.05545
Px007905	-	1.97479	-	0.249881
Px007928	-	0.164294	1.02519	0.20789
Px007931	-	-	-	0.0860481
Px008596	170.86	0.129368	1.29161	0.818484
Px008682	26.5369	1.48171	6.93437	12.1868
Px008830	-	97.933	-	0.264787
Px008946	17.2849	2.90029	25.0688	27.2661
Px008988	-	0.190539	-	-
Px008989	-	-	-	-
Px009088	11.1559	1.43916	7.32794	7.57556
Px009249	0.385739	-	0.262073	0.797157
Px009287	0.456458	427.41	0.31012	-
Px009488	-	-	-	0.267604
Px009566	1.40249	106.298	-	-
Px009567	-	149.097	-	-
Px009569	0.278302	49.6943	0.206269	0.139426
Px009637	0.211486	141.843	-	-
Px009638	0.617763	3589.98	-	1.4185
Px009639	4.49645	8529.66	1.3886	1.97108
Px009784	19.2161	5136.94	1.58619	2.1031
Px009933	22.1633	2553.09	1.07556	0.436209
Px009990	-	-	-	-
Px010223	-	-	-	-
Px010224	-	0.0989032	-	-
Px010225	-	-	-	-
Px010488	-	0.298193	-	-
Px010971	-	0.268643	-	-
Px010972	-	-	-	-
Px010976	-	0.217659	0.135819	0.137708
Px011101	1.4462	0.196827	6.38663	5.23019
Px011303	1.06153	0.693473	0.865452	1.46248
Px011800	-	-	0.437817	0.443907
Px011886	-	246.258	-	0.314434
Px012048	0.216502	22.0404	3.23604	4.32502
Px012084	0.923174	1.34019	3.34512	4.66352
Px012085	-	-	-	-
Px012086	-	-	-	-
Px012089	-	-	-	-
Px012090	0.850543	0.370426	4.62291	2.57797
Px012494	-	-	-	-
Px012568	0.210673	444.308	-	0.290247
Px012569	0.817537	3933.48	-	0.375444
Px012570	-	406.584	-	-
Px012582	0.909883	448.776	0.247272	0.250712
Px012824	0.480482	-	-	-
Px013146	0.358006	0.194898	0.972926	0.246615
Px013299	21.5587	0.695495	9.54772	10.5606
Px013594	-	-	-	-
Px013665	-	173.047	-	0.239569
Px013666	17.3078	18.284	73.0834	51.4553
Px014534	1.56277	56.0654	15.0769	9.79635
Px014593	-	0.25164	-	0.318414
Px014636	2.39192	0.520862	0.97505	0.659076
Px014831	332.746	9.30261	169.532	201.722
Px015279	1.32788	337.952	-	-
Px015905	1.44145	-	7.58978	3.47533
Px015906	21.91	3.15444	4.55185	5.86251
Px016051	-	-	-	-
Px016057	0.402757	470.312	-	-
Px016100	0.484734	-	1.31732	3.00521
Px016175	58.976	0.879626	22.6141	31.3878
Px017308
Px017492	0.270828	0.368595	0.552006	1.11937
Px017515	0.294489	184.687	-	-
Px017686	-	-	-	-
Px017701	-	0.534876	-	-
Note: L4M, midguts of 4th-instar larvae; L4H, heads of 4th-instar larvae; AMH, heads of adult males; FMH, heads of adult females. -, missing values.
