# Supplementary material for: Genome-wide identification and expression profiling of serine proteases and homologs in the diamondback moth, Plutella xylostella (L.)
Source: BMC Genomics. 2015 Dec 10;16:1054. doi: 10.1186/s12864-015-2243-4 (PMC4676143; doi:10.1186/s12864-015-2243-4)
Supplement: Additional file 14: Table S5. — Primers used for qPCR study on gene expression. (XLSX 11 kb) [file 12864_2015_2243_MOESM14_ESM.xlsx]

## Sheet: Sheet1
Additional file 14: Table S5. Primers used for qPCR study on gene expression.
Gene Name		Sequence (5’-3’)	Size(bp)	Tm(℃)
PxTry5	-F-	ATGACATCATCCTCACCGCC	102	59.9
	-R-	TGAACTGACCACCGGAGTTG		59.9
PxTry19	-F-	TGTGGAGCCCTACTGGAACGAT	176	60.3
	-R-	TCTGTGTCGCCGATGAAGCAAT		60.1
PxTry21	-F-	GCCACCAACCGCATCCTCAA	152	59
	-R-	GCGTTGTCAGGCAGGTAGTAGT		58.4
PxChy2	-F-	AACGGAGGAGCAGCATCAGAGA	188	59.5
	-R-	TCCAAGTCCACGGTCGTCAGAG		60
PxChy3	-F-	GAACAAGGTCTACACCGGCA	134	60
	-R-	ACAGACACTCCTCGTTGCTG		60
PxSP-like 29	-F-	GCGGTGGTGAATGAGAAGAAGG	151	57.7
	-R-	CGACAGTGGAGATGCGAGTGA		58.1
PxSP-like 86	-F-	GTCCCATCTCCAACACCCTG	149	61
	-R-	GACAGAGTGGAAGACGCACA		60
PxSP-like 96	-F-	ATATCGCCGTTGTCACCATACC	117	56.7
	-R-	GTCCGTATCCTGAAGCCATAGC		56.8
PxSP-like 102	-F-	TCGTCACCACCCAGGTCTACAC	191	59.7
	-R-	TCCGTATCCGATGGCAGTAGCA		59.4
PxSP-like 104	-F-	ACATCGCTGTCATCCGCATCC	142	59.1
	-R-	GCCGCACCATCCTTAGTCCTTC		59.4
